# Supplementary material for: Interactive influences of fluctuations of main food resources and climate change on long-term population decline of Tengmalm’s owls in the boreal forest
Source: Sci Rep. 2020 Nov 24;10:20429. doi: 10.1038/s41598-020-77531-y (PMC7687899; doi:10.1038/s41598-020-77531-y)
Supplement: Supplementary file 1 — Supplementary Information 1 [file 41598_2020_77531_MOESM1_ESM.xlsx]

## Sheet: AUTHORS
AUTHOR	AFILIATION 1	AFILIATION 2
Marek Kouba	Department of Ethology and Companion Animal Science, Faculty of Agrobiology, Food and Natural Resources, Czech University of Life Sciences Prague, Prague, Czech Republic	Section of Ecology, Department of Biology, University of Turku, FIN-20014 Turku, Finland
Luděk Bartoš	Department of Ethology, Institute of Animal Science, Prague, Czech Republic	Department of Ethology and Companion Animal Science, Faculty of Agrobiology, Food and Natural Resources, Czech University of Life Sciences Prague, Prague, Czech Republic
Jitka Bartošová	Department of Ethology, Institute of Animal Science, Prague, Czech Republic	Department of Ethology and Companion Animal Science, Faculty of Agrobiology, Food and Natural Resources, Czech University of Life Sciences Prague, Prague, Czech Republic
Kari Hongisto	Independent researcher, Tieteenkatu 6 A 66, FI-33720 Tampere, Finland
Erkki Korpimäki	Section of Ecology, Department of Biology, University of Turku, FIN-20014 Turku, Finland
MANUSCRIPT TITLE	Interactive influences of fluctuations in abundance of main foods and climate change on long-term population decline of Tengmalm’s owls in boreal forest

## Sheet: NEST BOXES
nest ID	nest box	No. of nests / 100 nest boxes	year	laying date	clutch size	No. of hatchlings	No. of fledglings	No. fledglings per clutch	males' age	male ring	females' age	female ring	females' wing	females' mass	males' wing	males' mass	spring prey abundance	prey abundance of previous autumn
197305811	58	11.1111	1973	1	5	5	5	2.90909									3.3
197307911	79	11.1111	1973	-12	7		6	2.90909									3.3
197308011	80	11.1111	1973	-15	7		3	2.90909									3.3
197308511	85	11.1111	1973				0	2.90909									3.3
197309711	97	11.1111	1973	-6	6		0	2.90909									3.3
197309811	98	11.1111	1973	-14	6	6	6	2.90909									3.3
197310011	100	11.1111	1973	-15	4	3	2	2.90909									3.3
197313411	134	11.1111	1973			0	0	2.90909									3.3
197313611	136	11.1111	1973				0	2.90909									3.3
197313911	139	11.1111	1973	-12	7		6	2.90909									3.3
197317711	177	11.1111	1973	-10	6	6	4	2.90909									3.3
197405211	52	7.37705	1974	-17	6	6	5	3.88889									1.5	3.84
197406911	69	7.37705	1974	-12	6	6	5	3.88889									1.5	3.84
197407911	79	7.37705	1974	-7	6	5	5	3.88889									1.5	3.84
197408111	81	7.37705	1974	-4	4	4	4	3.88889									1.5	3.84
197411411	114	7.37705	1974		6	6	6	3.88889									1.5	3.84
197412011	120	7.37705	1974		6		0	3.88889									1.5	3.84
197413511	135	7.37705	1974	16	6	5	4	3.88889									1.5	3.84
197413711	137	7.37705	1974	-5	5	5	5	3.88889									1.5	3.84
197415811	158	7.37705	1974	34	4	3	1	3.88889									1.5	3.84
197507111	71	1.50376	1975	27	4	0	0	1									1	2.65
197510011	100	1.50376	1975	24	4	3	2	1									1	2.65
197605211	52	5.10638	1976	16	5		0	1.66667									2.1	3.2
197609211	92	5.10638	1976	4	5	5	5	1.66667									2.1	3.2
197610611	106	5.10638	1976	5	7		5	1.66667									2.1	3.2
197611111	111	5.10638	1976	5	5	5	2	1.66667									2.1	3.2
197614611	146	5.10638	1976	22	4	4	0	1.66667									2.1	3.2
197617411	174	5.10638	1976	23	4	2	0	1.66667									2.1	3.2
197617911	179	5.10638	1976	14	6	6	4	1.66667									2.1	3.2
197618411	184	5.10638	1976		4		0	1.66667									2.1	3.2
197618511	185	5.10638	1976	21	5	4	2	1.66667									2.1	3.2
197620011	200	5.10638	1976	10	4	3	2	1.66667									2.1	3.2
197694411	944	5.10638	1976	11			0	1.66667									2.1	3.2
197697111	971	5.10638	1976		5		0	1.66667									2.1	3.2
197706611	66	15.8621	1977	-9	7	6	4	3.69565			3	131797		190			6.65	3.9
197706811	68	15.8621	1977	-5	6	6	4	3.69565			3	131798		190			6.65	3.9
197706911	69	15.8621	1977	-3	7		4	3.69565									6.65	3.9
197707811	78	15.8621	1977	-10	7	7	6	3.69565			3	249651		210			6.65	3.9
197708011	80	15.8621	1977	-7			3	3.69565			3	249672		150			6.65	3.9
197708311	83	15.8621	1977	-7	6	2	1	3.69565			3	249676		195			6.65	3.9
197708811	88	15.8621	1977	-7	7		3	3.69565			3	249652		177			6.65	3.9
197709211	92	15.8621	1977	-10			0	3.69565			3	131794		230			6.65	3.9
197709711	97	15.8621	1977		7	6	2	3.69565			3	249801		165			6.65	3.9
197710111	101	15.8621	1977	-7	8	8	6	3.69565									6.65	3.9
197710511	105	15.8621	1977	-4	6	6	6	3.69565									6.65	3.9
197710611	106	15.8621	1977	-10	5	4	4	3.69565			3	249656		197			6.65	3.9
197711511	115	15.8621	1977	-9	7	7	7	3.69565									6.65	3.9
197712011	120	15.8621	1977	-3	7	6	6	3.69565			3	249777		195			6.65	3.9
197712611	126	15.8621	1977	-11	5	4	4	3.69565									6.65	3.9
197713911	139	15.8621	1977	7			0	3.69565									6.65	3.9
197714111	141	15.8621	1977	7	6		3	3.69565			3	249664		185			6.65	3.9
197714711	147	15.8621	1977	-1	9	8	4	3.69565			3	249740		147			6.65	3.9
197715111	151	15.8621	1977				0	3.69565									6.65	3.9
197715311	153	15.8621	1977	-3	7	6	6	3.69565									6.65	3.9
197716411	164	15.8621	1977	9	7	7	4	3.69565			3	249679		200			6.65	3.9
197717411	174	15.8621	1977	8	5	5	5	3.69565			3	249670		180			6.65	3.9
197718011	180	15.8621	1977	-9	7	7	7	3.69565									6.65	3.9
197718211	182	15.8621	1977	-3	7	7	7	3.69565									6.65	3.9
197718411	184	15.8621	1977				0	3.69565									6.65	3.9
197719611	196	15.8621	1977	-4	9		0	3.69565									6.65	3.9
197720111	201	15.8621	1977	-7	7	7	6	3.69565			3	249657		200			6.65	3.9
197720211	202	15.8621	1977	-7	7	6	5	3.69565			3	249654		167			6.65	3.9
197720411	204	15.8621	1977	-4	6	6	5	3.69565			3	249655		175			6.65	3.9
197721311	213	15.8621	1977	-1	7	7	5	3.69565			3	249668		160			6.65	3.9
197721711	217	15.8621	1977	-6	6		4	3.69565			3	249669		185			6.65	3.9
197722411	224	15.8621	1977	-8	7	5	4	3.69565			3	249658		190			6.65	3.9
197723011	230	15.8621	1977			0	0	3.69565									6.65	3.9
197723711	237	15.8621	1977	-4	7	7	6	3.69565			3	131800		173			6.65	3.9
197723811	238	15.8621	1977	-4	7	6	6	3.69565			3	249667		205			6.65	3.9
197724911	249	15.8621	1977	3	6	5	1	3.69565									6.65	3.9
197725211	252	15.8621	1977	-14	7	6	4	3.69565			3	249687		180			6.65	3.9
197725311	253	15.8621	1977		6	6	2	3.69565									6.65	3.9
197772811	728	15.8621	1977	-8	8	8	8	3.69565			3	249738		152			6.65	3.9
197788411	884	15.8621	1977	-7	6	2	2	3.69565			3	249727		161			6.65	3.9
197794511	945	15.8621	1977	-6	6	6	6	3.69565									6.65	3.9
197794911	949	15.8621	1977	-4	7	7	0	3.69565			3	249680		150			6.65	3.9
197797111	971	15.8621	1977	-15	10	8	4	3.69565									6.65	3.9
197797711	977	15.8621	1977	-14	5	4	3	3.69565			3	249705		150			6.65	3.9
197797811	978	15.8621	1977	9	5	4	3	3.69565			3	249718		180			6.65	3.9
1977100111	1001	15.8621	1977	11	6	4	0	3.69565			3	249660		195			6.65	3.9
197811711	117	2.68657	1978	14	1	1	0	2.44444			3	91678	167	155			2.15	5.21
197815411	154	2.68657	1978		5	0	0	2.44444									2.15	5.21
197817111	171	2.68657	1978	6	6		2	2.44444			3	251986	172	180			2.15	5.21
197818011	180	2.68657	1978	1	6	5	2	2.44444			3	251976	176	170			2.15	5.21
197818211	182	2.68657	1978	6	5	5	2	2.44444						158			2.15	5.21
197821911	219	2.68657	1978				0	2.44444									2.15	5.21
197823011	230	2.68657	1978	1	6	6	5	2.44444			3	251985	173	190			2.15	5.21
197828211	282	2.68657	1978	2	6		5	2.44444			3	251987	173	173			2.15	5.21
1978100211	1002	2.68657	1978	-1	7		6	2.44444			3	251978	175	219			2.15	5.21
197905911	59	8.4507	1979	-8		0	0	2.33333									1.65	7.51
197906511	65	8.4507	1979			0	0	2.33333									1.65	7.51
197909711	97	8.4507	1979		6	0	0	2.33333									1.65	7.51
197910111	101	8.4507	1979	-4	6	6	3	2.33333	3	191131	3	91698	173	174	166	105	1.65	7.51
197912011	120	8.4507	1979	9	6	5	3	2.33333			3	191134	175	155			1.65	7.51
197914711	147	8.4507	1979	4	6	3	2	2.33333	3	211759	3	191110	177	167	169	92	1.65	7.51
197915111	151	8.4507	1979	-3	9	7	6	2.33333	3	191132	3	191111	170	189	170	93	1.65	7.51
197916411	164	8.4507	1979	-1	7	7	4	2.33333	3	211778	3	251987	173	180	172	97	1.65	7.51
197917411	174	8.4507	1979	3	5	4	3	2.33333									1.65	7.51
197918011	180	8.4507	1979	2	6	6	4	2.33333			3	191114	184	174			1.65	7.51
197919611	196	8.4507	1979	9	5	5	4	2.33333	3	191133	3	191113	174	186	165	105	1.65	7.51
197921311	213	8.4507	1979	1	6	5	2	2.33333	3	211774	3	191109	180	185	169	101	1.65	7.51
197922811	228	8.4507	1979	7	5	5	4	2.33333									1.65	7.51
197923111	231	8.4507	1979	1	6	6	2	2.33333			2	251901	180	215			1.65	7.51
197924511	245	8.4507	1979	14	4	1	0	2.33333			3	252361	180	166			1.65	7.51
197925611	256	8.4507	1979		5	0	0	2.33333			3	191112	174	140			1.65	7.51
197926111	261	8.4507	1979	-1	6	6	3	2.33333	3	211755	3	91700	170	188	167	101	1.65	7.51
197928311	283	8.4507	1979	16	5		1	2.33333	3	211773	3	251644	184	158	169	109	1.65	7.51
197929511	295	8.4507	1979	8	6	6	3	2.33333			3	91699	176	188			1.65	7.51
197931311	313	8.4507	1979	27	5		2	2.33333			3	191118	175	178			1.65	7.51
197933011	330	8.4507	1979	-17	5	5	5	2.33333			3	191103	172	150			1.65	7.51
197933611	336	8.4507	1979	9	5	3	3	2.33333	3	211799	3	191119	180	179	168	104	1.65	7.51
197933711	337	8.4507	1979				0	2.33333									1.65	7.51
197933911	339	8.4507	1979	7			3	2.33333									1.65	7.51
197968611	686	8.4507	1979	5	5	4	2	2.33333	3		3	191128	183	151	169	104	1.65	7.51
197972911	729	8.4507	1979	23	5	3	3	2.33333	3	211800	3	191120	173	166	172	103	1.65	7.51
197988411	884	8.4507	1979	21	4	4	3	2.33333									1.65	7.51
197994411	944	8.4507	1979	31	4	3	1	2.33333	3	259396	3	259364	170	135	170	99	1.65	7.51
197995311	953	8.4507	1979	10	6	5	4	2.33333			3	191130	174	175			1.65	7.51
1979100311	1003	8.4507	1979		5	0	0	2.33333			3	259351	176	158			1.65	7.51
198005911	59	7.08861	1980	13	4	4	0	1.10714	1	264209		259423	180	165	164	96	0.485	2.215
198006811	68	7.08861	1980	14	5	5	1	1.10714	1	264222		259416	179	147	167	108	0.485	2.215
198012611	126	7.08861	1980	15	6	5	1	1.10714			1	259422	174	142			0.485	2.215
198013911	139	7.08861	1980			0	0	1.10714									0.485	2.215
198015111	151	7.08861	1980	7	5	5	2	1.10714	3	191132	3	191111	173	162	168	96	0.485	2.215
198018211	182	7.08861	1980	13	4	3	3	1.10714		264217		259427	181	158	167	104	0.485	2.215
198018611	186	7.08861	1980	5	6	6	1	1.10714		264213		259411	181	170	170	99	0.485	2.215
198020911	209	7.08861	1980	7	5	4	2	1.10714			1	259419	178	175			0.485	2.215
198021011	210	7.08861	1980	6	6	5	0	1.10714			1	259417	173	166			0.485	2.215
198021811	218	7.08861	1980	12	5	4	0	1.10714				259426	174	181			0.485	2.215
198021911	219	7.08861	1980	14	5	5	0	1.10714				259425	180	149			0.485	2.215
198022011	220	7.08861	1980	32		0	0	1.10714									0.485	2.215
198022411	224	7.08861	1980	10		0	0	1.10714									0.485	2.215
198022911	229	7.08861	1980	12	4	1	1	1.10714	1	264223	3	251901	179	172	173	115	0.485	2.215
198023711	237	7.08861	1980	3	7	7	2	1.10714				259414	180	174			0.485	2.215
198029311	293	7.08861	1980	1	5	5	1	1.10714				259412	180	174			0.485	2.215
198029511	295	7.08861	1980	14	5	4	2	1.10714		264208		259413	181	157	167	105	0.485	2.215
198031111	311	7.08861	1980	3	4	3	1	1.10714	3	191131	3	249657	184	180	169	112	0.485	2.215
198031411	314	7.08861	1980	14	4	4	3	1.10714		264218		259415	177	151	169	107	0.485	2.215
198032411	324	7.08861	1980	3	6	6	3	1.10714				259420	178	173			0.485	2.215
198037811	378	7.08861	1980	25	3	0	0	1.10714				259424	179	170			0.485	2.215
198094411	944	7.08861	1980	9	5	4	0	1.10714				131799	175	156			0.485	2.215
198094611	946	7.08861	1980		6	5	0	1.10714				259421	185	190			0.485	2.215
1980100411	1004	7.08861	1980		5		2	1.10714				264207	180	154			0.485	2.215
1980100511	1005	7.08861	1980	11	4	4	2	1.10714				259440	179				0.485	2.215
1980100611	1006	7.08861	1980	12			3	1.10714				259438	176	127			0.485	2.215
1980100711	1007	7.08861	1980	21	4	4	0	1.10714				259439	180				0.485	2.215
1980100811	1008	7.08861	1980	20	4	4	1	1.10714				259441	180				0.485	2.215
198106811	68	2.27848	1981	16	6	6	1	3.22222			2	264236	177	163			2.28	1.495
198110111	101	2.27848	1981	50	5	5	5	3.22222			1	264277	180	155			2.28	1.495
198122311	223	2.27848	1981	11	5	5	3	3.22222	2	264250	2	264254	174	173	165	103	2.28	1.495
198134011	340	2.27848	1981	23	3	3	1	3.22222	2	264253	3	264237	175	173	164	100	2.28	1.495
198135511	355	2.27848	1981	7	5	5	3	3.22222	2	264252					167	102	2.28	1.495
198137011	370	2.27848	1981	23	4	4	3	3.22222	3	264265	2	264231	179	169	163	100	2.28	1.495
198137811	378	2.27848	1981	30	5	5	5	3.22222	2	264264	2	264230	172	166	173	105	2.28	1.495
198188511	885	2.27848	1981	51	5	4	4	3.22222			1	264267	180	177			2.28	1.495
1981100911	1009	2.27848	1981	4	5	5	4	3.22222	3	264251					170	101	2.28	1.495
198205311	53	10.6024	1982	4	4	4	4	3.34091	3	264253	3	264289	172	165	164	100	7.45	7.49
198206511	65	10.6024	1982	-3	7	5	5	3.34091	3	264209	3	259417	171	179	165	105	7.45	7.49
198210011	100	10.6024	1982				0	3.34091									7.45	7.49
198210611	106	10.6024	1982	-5	8	7	6	3.34091	3	264223	3	259422	178	174	173	117	7.45	7.49
198212411	124	10.6024	1982	32	6		3	3.34091			3	191109	174	168			7.45	7.49
198213911	139	10.6024	1982	1	5	5	5	3.34091	1	271726	3	264279	174	185	164	106	7.45	7.49
198214911	149	10.6024	1982				0	3.34091									7.45	7.49
198216111	161	10.6024	1982				0	3.34091									7.45	7.49
198217711	177	10.6024	1982	1	7	5	0	3.34091	2	264395	1	264290	172	140	172	120	7.45	7.49
198220111	201	10.6024	1982	2	6	6	6	3.34091	2	264395	3	264293	184	197	174	110	7.45	7.49
198220611	206	10.6024	1982				0	3.34091									7.45	7.49
198221211	212	10.6024	1982	8	6	5	4	3.34091	3	211774	3	264285	174	170	173	110	7.45	7.49
198221911	219	10.6024	1982				0	3.34091									7.45	7.49
198222411	224	10.6024	1982	-4	7	6	4	3.34091	3	264394	1	264294	176	187	175	116	7.45	7.49
198224411	244	10.6024	1982				3	3.34091	3	264397	3	264292	173		168	115	7.45	7.49
198226111	261	10.6024	1982	-11	10	7	6	3.34091			3	264236	179	178			7.45	7.49
198227311	273	10.6024	1982	5	5	5	4	3.34091	2	271763	3	245132	178	169	175	101	7.45	7.49
198230011	300	10.6024	1982	-9	7		0	3.34091									7.45	7.49
198230111	301	10.6024	1982	-1	6	6	6	3.34091	3	264376	3	259419	177	180	170	113	7.45	7.49
198230911	309	10.6024	1982	-7	5	5	4	3.34091	3	271727	1	264288	175	164	172	103	7.45	7.49
198231111	311	10.6024	1982				0	3.34091									7.45	7.49
198231211	312	10.6024	1982				0	3.34091									7.45	7.49
198233011	330	10.6024	1982	2	6	5	5	3.34091	2	271725	3	264278	179	174	167	107	7.45	7.49
198233711	337	10.6024	1982				0	3.34091			3	264304	180	199			7.45	7.49
198234211	342	10.6024	1982	-12	9	9	7	3.34091	3	251996	3	264282	178	214	176	117	7.45	7.49
198235011	350	10.6024	1982	-11	6	6	3	3.34091			2	264280	178	171			7.45	7.49
198235411	354	10.6024	1982	-7	7	7	7	3.34091	3	264222	3	264281	184	166	166	106	7.45	7.49
198237911	379	10.6024	1982	-5	6	6	5	3.34091	3	264264	2	264286	178	177	173	105	7.45	7.49
198238011	380	10.6024	1982	6	4	4	1	3.34091	3	264264	3	264287	174	176	173	103	7.45	7.49
198241711	417	10.6024	1982	1	7	6	6	3.34091	2	264377	1	264283	172	165	165	106	7.45	7.49
198241811	418	10.6024	1982	15	6		1	3.34091	2	271760	3	264284	177	173	163	109	7.45	7.49
198272811	728	10.6024	1982	-8	7	7	6	3.34091	2	271728	2	264291	180	177	173	113	7.45	7.49
198273011	730	10.6024	1982	3	6	6	6	3.34091	3	264378	3	264327	173	153	165	109	7.45	7.49
198294411	944	10.6024	1982	4	6	5	3	3.34091	1	271724	3	261197	180	173	165	98	7.45	7.49
1982101011	1010	10.6024	1982	1	5	4	4	3.34091			1	264303	178	169			7.45	7.49
1982101121	1011	10.6024	1982	10	7	7	6	3.34091			3	90881	177	185			7.45	7.49
1982101211	1012	10.6024	1982		4	2	2	3.34091			1	264313	171	196			7.45	7.49
1982101311	1013	10.6024	1982		5		0	3.34091			1	271739	180				7.45	7.49
1982101411	1014	10.6024	1982	2	6	6	3	3.34091			3	264314	181	167			7.45	7.49
1982101511	1015	10.6024	1982	24	3		2	3.34091			1	271738	173				7.45	7.49
1982101611	1016	10.6024	1982	1	5	5	5	3.34091	1	264396	1	264315	172	140	173	104	7.45	7.49
1982101711	1017	10.6024	1982	-7	7	7	7	3.34091			1	264302	179	163			7.45	7.49
1982101811	1018	10.6024	1982	-5	6	6	5	3.34091	2	271762	1	264305	173	166	164	112	7.45	7.49
1982101911	1019	10.6024	1982	-1	6	4	3	3.34091	2	271761	2	264312	189	187	172	105	7.45	7.49
198305311	53	6.22222	1983	-1	5	5	1	0.964286	3	264253	1	271791	174	159	163	104	1.55	7.76
198306911	69	6.22222	1983	-8	8	5	2	0.964286	3	264395	3	264236	176	168	175	104	1.55	7.76
198308211	82	6.22222	1983	1	4	4	1	0.964286	3	271800	2	271782	176	148	167	112	1.55	7.76
198310111	101	6.22222	1983	-1	6	6	0	0.964286	3	274655	1	274652	174	176	169	97	1.55	7.76
198314511	145	6.22222	1983	6	6	5	2	0.964286	3	191150	3	259422	177	166	174	113	1.55	7.76
198317511	175	6.22222	1983	9	4	4	0	0.964286	2	274656	3	271789	180	174	170	126	1.55	7.76
198320211	202	6.22222	1983	-3	6	0	0	0.964286			2	271781	177	171			1.55	7.76
198320311	203	6.22222	1983	4	4	4	0	0.964286	1	274715	1	271793	170	157	167	120	1.55	7.76
198321111	211	6.22222	1983		5	0	0	0.964286									1.55	7.76
198321311	213	6.22222	1983	15	4	4	2	0.964286	3	211774	2	271787	172	161	173	106	1.55	7.76
198322011	220	6.22222	1983	15	5	5	3	0.964286	1	274674	3	271788	179	176	170	97	1.55	7.76
198322711	227	6.22222	1983		4		0	0.964286			1	274651	174				1.55	7.76
198325811	258	6.22222	1983	-4	6	6	0	0.964286			3	271784	178	164			1.55	7.76
198328211	282	6.22222	1983	5	5	5	1	0.964286	1	274664	2	274659	178	152	173	101	1.55	7.76
198328311	283	6.22222	1983	-4	4	4	1	0.964286	2	274675	3	264304			170	114	1.55	7.76
198329511	295	6.22222	1983	-2	7		0	0.964286	3	191131	2	271792	175	150	169	109	1.55	7.76
198331311	313	6.22222	1983	6	4	4	2	0.964286	3	251996	3	274653	183	168	175	106	1.55	7.76
198332111	321	6.22222	1983	-6	6	5	2	0.964286	2	271726	2	271786	178	155	175	113	1.55	7.76
198333011	330	6.22222	1983	7	6	6	3	0.964286	3	271725	3	261821	177	167	170	100	1.55	7.76
198338111	381	6.22222	1983	15	3	3	0	0.964286	1	274665	1	264386	175	161	168	102	1.55	7.76
198339011	390	6.22222	1983	4	4	4	0	0.964286	2	271794	2	271783	182	166	163	95	1.55	7.76
198339311	393	6.22222	1983	10	4	4	0	0.964286			1	271790	172	147			1.55	7.76
198340811	408	6.22222	1983			0	0	0.964286									1.55	7.76
198351911	519	6.22222	1983	7		0	0	0.964286									1.55	7.76
198372911	729	6.22222	1983	-8	6	6	3	0.964286	3	271728	1	274654	180	161	169	100	1.55	7.76
1983102011	1020	6.22222	1983	8	5		4	0.964286			2	274673	179				1.55	7.76
1983102111	1021	6.22222	1983	29	3	3	0	0.964286	1	271737	1	274676	178	173	168	101	1.55	7.76
1983102211	1022	6.22222	1983	1	4	4	0	0.964286			2	271785	174	172			1.55	7.76
198410111	101	2.44444	1984	42	5	4	2	2	2	274769	3	274764	183	168	173	116	0.31	1.75
198413911	139	2.44444	1984	28	4	3	0	2	3	271726	2	274730	177	134	175	117	0.31	1.75
198414711	147	2.44444	1984	25	5	0	0	2			2	274725	185	160			0.31	1.75
198415811	158	2.44444	1984	38	4	4	4	2	2	274664	1	274729	178	142	173	104	0.31	1.75
198420411	204	2.44444	1984	20	5	0	0	2									0.31	1.75
198422411	224	2.44444	1984	26	5	4	2	2	2	274735	2	274726	181	169	169	109	0.31	1.75
198436611	366	2.44444	1984	18	7	7	0	2	2	274731	2	264386	181	176	166	101	0.31	1.75
1984102311	1023	2.44444	1984	32	4	4	4	2			2	274752	181				0.31	1.75
1984102411	1024	2.44444	1984	20	4	4	3	2	2	274734	3	274732	181	151	175	101	0.31	1.75
1984102511	1025	2.44444	1984	37	5	3	2	2	3	274768	3	274733	184	171	172	114	0.31	1.75
1984102611	1026	2.44444	1984	16			5	2			3	274763	177				0.31	1.75
198510011	100	8.44444	1985	41	7	7	1	4.34211	3	280898	3	274813	179	166	173	104	8.83	11.92
198511111	111	8.44444	1985	-1	5	5	4	4.34211	2	274820	3	274815	175	193	169	111	8.83	11.92
198513911	139	8.44444	1985	-6	6	6	2	4.34211	1	274799	1	274797	175	169	174	107	8.83	11.92
198515111	151	8.44444	1985	-3	7	7	6	4.34211	3	191150	2	274792	176	181	175	101	8.83	11.92
198515811	158	8.44444	1985	-10	6	6	5	4.34211	3	274664	3	274791	176	163	174	101	8.83	11.92
198516611	166	8.44444	1985	-10	5	4	3	4.34211	3	274809	1	274804	184	162	170	98	8.83	11.92
198517411	174	8.44444	1985	-5	6	6	0	4.34211	2	274812	2	274805	179	172	167	110	8.83	11.92
198518611	186	8.44444	1985	-10	7	7	5	4.34211	3	274769	2	274803	179	165	173	129	8.83	11.92
198521011	210	8.44444	1985	-17	6	6	4	4.34211	3	274795	3	274788	178	170	170	99	8.83	11.92
198521111	211	8.44444	1985	-8	5	5	4	4.34211	3	211774	2	274808	184	189	173	108	8.83	11.92
198523111	231	8.44444	1985	14	6	6	6	4.34211	1	280883	2	274819	182	196	175	118	8.83	11.92
198523211	232	8.44444	1985	-21	7	7	7	4.34211	3	274807	3	274800	175	141	168	105	8.83	11.92
198526111	261	8.44444	1985	-9	6	6	6	4.34211	3	274735	3	271791	178	145	173	114	8.83	11.92
198529511	295	8.44444	1985	-1	6	6	6	4.34211	2	274810	3	274811	181	179	166	108	8.83	11.92
198530011	300	8.44444	1985	22	6	6	2	4.34211	3	274769	2	280818	175	162	173	120	8.83	11.92
198530311	303	8.44444	1985	-4	6	6	5	4.34211	2	274806	1	274789	175	158	169	106	8.83	11.92
198530711	307	8.44444	1985	19	2	2	2	4.34211	2	280940	1	280812	175	172	167	114	8.83	11.92
198531011	310	8.44444	1985	16	4	4	4	4.34211	3	280898	1	280879	174	154	173	115	8.83	11.92
198531811	318	8.44444	1985	1	5	5	5	4.34211	3	270265	3	274817	180	186	169	119	8.83	11.92
198532911	329	8.44444	1985	26	6	6	4	4.34211	2	280932	3	274829	177	161	169	110	8.83	11.92
198536411	364	8.44444	1985	14	6	6	5	4.34211	2	280820	2	280819	176	178	167	109	8.83	11.92
198536811	368	8.44444	1985	12	6	6	6	4.34211	2	280821	3	280811	175	202	166	121	8.83	11.92
198538411	384	8.44444	1985	30	7	7	6	4.34211	1	280933	3	280923	179	178	172	125	8.83	11.92
198541211	412	8.44444	1985	3	6	6	3	4.34211	2	274798	2	274793	175	158	172	100	8.83	11.92
198541711	417	8.44444	1985	-9	5	4	0	4.34211	2	274798	1	274796	177	132	172	104	8.83	11.92
198541811	418	8.44444	1985	16	6	6	6	4.34211	3	7083368	1	280881	184	174	175	103	8.83	11.92
198551011	510	8.44444	1985	-5	7	7	6	4.34211	2	274794	2	274790	180	182	174	106	8.83	11.92
198551611	516	8.44444	1985	25	8	5	1	4.34211	3	274850	3	271793	175	161	169	103	8.83	11.92
198551811	518	8.44444	1985	12	5	5	5	4.34211	2	280882	3	280880	175	176	171	107	8.83	11.92
198552211	522	8.44444	1985	-5	5	5	5	4.34211	3	267560	2	274843	178	173	169	115	8.83	11.92
198553411	534	8.44444	1985	17	5	5	5	4.34211			3	274818	179	194			8.83	11.92
198553811	538	8.44444	1985	-12	5	4	4	4.34211	2	274802	1	274801	180	162	172	97	8.83	11.92
198554311	543	8.44444	1985	-19			6	4.34211	2	274849					166	106	8.83	11.92
198557211	572	8.44444	1985	-3	7	7	7	4.34211	2	274821	3	274816	190	179	173	127	8.83	11.92
198573811	738	8.44444	1985	2	4	4	4	4.34211									8.83	11.92
198599111	991	8.44444	1985	-13	6	6	6	4.34211	2	274814	3	274813	179	173	168	113	8.83	11.92
1985102711	1027	8.44444	1985	-4	6	6	6	4.34211	3	274848	3	274836	178	162	163	101	8.83	11.92
1985102811	1028	8.44444	1985	-16	6	6	3	4.34211	3	274734					172	107	8.83	11.92
198605611	56	18.2222	1986	-4	6	5	4	3.0122	1	280803	2	284020	177	177	168	113	4.6	10.25
198606611	66	18.2222	1986	-10	6	5	5	3.0122	1	284021	2	284015	183	184	173	112	4.6	10.25
198606811	68	18.2222	1986	-11	7	7	0	3.0122	2	284078	3	274813	175	167	175	116	4.6	10.25
198608211	82	18.2222	1986	-9	7	7	6	3.0122	2	284079	3	284055	180	171	172	125	4.6	10.25
198608311	83	18.2222	1986	7	5	5	3	3.0122	2	284079	3	284056	188	174	172	133	4.6	10.25
198609611	96	18.2222	1986	-9	7	7	5	3.0122	2	284084	1	284073	184	192	172	122	4.6	10.25
198610011	100	18.2222	1986	0	7	6	5	3.0122	2	284024	1	284017	177	189	164	107	4.6	10.25
198610311	103	18.2222	1986	4	6	5	4	3.0122	2	284022	3	280818	175	157	176	130	4.6	10.25
198611211	112	18.2222	1986	-7	7	7	6	3.0122	3	284102	1	284038	180	181	170	132	4.6	10.25
198613411	134	18.2222	1986	14	5		0	3.0122			2	278236	184	147			4.6	10.25
198613611	136	18.2222	1986	3	6	6	2	3.0122	2	284002	1	284091	179	176	172	110	4.6	10.25
198613911	139	18.2222	1986	-3	5	5	2	3.0122	3	284013	2	284090	181	176	176	111	4.6	10.25
198614111	141	18.2222	1986	16	6	5	2	3.0122	3	284010	1	284083	177	176	176	109	4.6	10.25
198614611	146	18.2222	1986	17	5	5	1	3.0122	3	191150	1	284161	184	169	175	106	4.6	10.25
198614711	147	18.2222	1986	2	6	5	3	3.0122	3	191150	2	284027	181	195	177	113	4.6	10.25
198615011	150	18.2222	1986	17	5	5	1	3.0122	2	278243	2	278242	179	168	169	106	4.6	10.25
198615811	158	18.2222	1986	24	5	5	2	3.0122	1	288617	2	712190	175	148	171	101	4.6	10.25
198616511	165	18.2222	1986	40	5	5	4	3.0122	3	274664	1	289625	175	153	173	97	4.6	10.25
198617511	175	18.2222	1986	5	6		0	3.0122			2	284064	179	179			4.6	10.25
198617711	177	18.2222	1986	-9	7	7	6	3.0122	2	284077	1	284072	175	172	170	114	4.6	10.25
198618511	185	18.2222	1986	11	5	2	0	3.0122	1	238188	1	284019	178	165	165	108	4.6	10.25
198619511	195	18.2222	1986	-14	7	7	7	3.0122	3	264345	2	284075	179	198	173	120	4.6	10.25
198620111	201	18.2222	1986	3	4	2	1	3.0122	1	284012	2	284100	184	181	175	120	4.6	10.25
198620411	204	18.2222	1986	-6	6	6	6	3.0122	3	274769	1	284074	177	207	172	116	4.6	10.25
198621011	210	18.2222	1986	-9	6	5	1	3.0122	3	274798	1	284071	180	177	175	106	4.6	10.25
198622411	224	18.2222	1986	-2	7	7	0	3.0122	2	284004	1	284094	176	181	168	115	4.6	10.25
198622511	225	18.2222	1986	1	6	3	2	3.0122	3	271725	3	274829	178	176	172	110	4.6	10.25
198622811	228	18.2222	1986	-8	5	5	5	3.0122	3	280882	2	284068	183	179	173	106	4.6	10.25
198622911	229	18.2222	1986	-4	6	1	0	3.0122	2	280883	1	280726	182	177	173	124	4.6	10.25
198625811	258	18.2222	1986	10	7		0	3.0122			1	284096	175	196			4.6	10.25
198626111	261	18.2222	1986	-13	7	7	6	3.0122	3	274735	1	284066	181	173	174	117	4.6	10.25
198627811	278	18.2222	1986	5	7		0	3.0122	3	274794	1	284097	175	185	173	105	4.6	10.25
198628311	283	18.2222	1986	3	5	5	5	3.0122	2	284031	2	284028	180	186	169	115	4.6	10.25
198629511	295	18.2222	1986	15	6	6	3	3.0122	3	274769	1	284101	184	192	172	116	4.6	10.25
198630011	300	18.2222	1986	21	5	4	1	3.0122	1	238188					165	98	4.6	10.25
198630311	303	18.2222	1986	2	7	7	5	3.0122	2	284030	2	274804	188	184	172	116	4.6	10.25
198631211	312	18.2222	1986	-3	5	2	2	3.0122	1	284026	1	284016	177	168	168	105	4.6	10.25
198631311	313	18.2222	1986	10	7	6	3	3.0122	2	284114	3	284018	183	168	172	121	4.6	10.25
198631911	319	18.2222	1986	-7	7	7	6	3.0122	1	284023	1	284053	182	179	172	115	4.6	10.25
198633611	336	18.2222	1986	-4	6	5	0	3.0122	2	284007	2	284099	173	180	174	121	4.6	10.25
198633811	338	18.2222	1986	5	6	4	2	3.0122	1	278245	3	284095	177	183	173	113	4.6	10.25
198634211	342	18.2222	1986	-9	8	7	7	3.0122	3	284035	2	284052	183	201	172	112	4.6	10.25
198635011	350	18.2222	1986	3	7	7	6	3.0122	1	284011	1	284063	174	170	172	109	4.6	10.25
198638711	387	18.2222	1986	0	8	8	2	3.0122	2	284003	1	284093	176	194	169	108	4.6	10.25
198638811	388	18.2222	1986	3	6	6	5	3.0122	1	284008	2	284057	183	169	170	123	4.6	10.25
198639511	395	18.2222	1986	6	6	1	1	3.0122	2	284128	1	284060	182	166	175	115	4.6	10.25
198640511	405	18.2222	1986	-5	6	5	5	3.0122	3	284010	3	284061	179	178	176	120	4.6	10.25
198640811	408	18.2222	1986	-10	8	8	7	3.0122	3	264770	3	284062	175	163	173	120	4.6	10.25
198640911	409	18.2222	1986	8	5	5	4	3.0122	2	284115	1	284103	179	183	172	111	4.6	10.25
198641811	418	18.2222	1986	4	6	5	4	3.0122	2	284006	3	284058	175	157	170	120	4.6	10.25
198650911	509	18.2222	1986	1	6	6	4	3.0122	2	284009	3	284059	180	174	169	105	4.6	10.25
198651011	510	18.2222	1986	2	7	7	4	3.0122	2	284005	1	284098	183	178	171	109	4.6	10.25
198651411	514	18.2222	1986	-12	5	5	5	3.0122	1	840081	3	274788	183	170	173	112	4.6	10.25
198651611	516	18.2222	1986	-6	5	5	5	3.0122	3	274850	1	284070	178	158	172	111	4.6	10.25
198651911	519	18.2222	1986	-2	6		1	3.0122	1	284076	3	284069	177	172	174	120	4.6	10.25
198652111	521	18.2222	1986	-4	8	8	4	3.0122	3	267560	1	284051	183	174	173	121	4.6	10.25
198652211	522	18.2222	1986	10	6	5	0	3.0122	3	267560	1	284104	178	157	173	110	4.6	10.25
198652611	526	18.2222	1986	1	6	5	3	3.0122	1	284012	2	284085	180	174	175	115	4.6	10.25
198653311	533	18.2222	1986	13	5	4	2	3.0122	2	284113	1	284086	175	145	175	103	4.6	10.25
198653411	534	18.2222	1986	2	5	5	0	3.0122	2	284113	1	284087	178	173	175	96	4.6	10.25
198653911	539	18.2222	1986	-4	5	5	4	3.0122	3	274665	2	280812	181	187	169	115	4.6	10.25
198654311	543	18.2222	1986	-11	7	7	7	3.0122	3	274849	1	284065	178	166	168	115	4.6	10.25
198654411	544	18.2222	1986	-8	7	7	6	3.0122	3	284080	1	284054	177	176	175	116	4.6	10.25
198664911	649	18.2222	1986			6	0	3.0122	3	278246	3	267797	182		174	104	4.6	10.25
198667011	670	18.2222	1986	-5	6	6	5	3.0122	3	274802	3	284029	180	166	176	106	4.6	10.25
198667111	671	18.2222	1986	1	6	5	4	3.0122	2	284025	2	284014	182	179	172	123	4.6	10.25
198667211	672	18.2222	1986	1	5	3	2	3.0122	1	284134	1	284117	183	178	173	119	4.6	10.25
198670011	700	18.2222	1986	-7	7	6	5	3.0122	1	284082	1	284067	180	190	172	125	4.6	10.25
198672311	723	18.2222	1986	-4		5	0	3.0122	3	284127	1	284034	177		177	125	4.6	10.25
198694911	949	18.2222	1986	1	6	6	3	3.0122	2	278244	2	278235	185	157	175	114	4.6	10.25
198696211	962	18.2222	1986	-1	7	7	3	3.0122	1	274826	1	284089	174	183	174	108	4.6	10.25
198697111	971	18.2222	1986	-2	6	6	4	3.0122	2	284001	3	284088	180	181	171	116	4.6	10.25
198697411	974	18.2222	1986	-5	5	4	4	3.0122	3	284102	1	284039	177	165	170	116	4.6	10.25
198699111	991	18.2222	1986	18	4		0	3.0122			1	284037	178	144			4.6	10.25
1986102911	1029	18.2222	1986			6	0	3.0122	3	278228	1	283750	175		172	115	4.6	10.25
1986103011	1030	18.2222	1986	-6	6	6	6	3.0122	2	284036	1	284032	178	182	171	98	4.6	10.25
1986103111	1031	18.2222	1986	51			0	3.0122			1	289629	175				4.6	10.25
1986103211	1032	18.2222	1986			4	0	3.0122	2	284116	1	281544	190		172	114	4.6	10.25
1986103311	1033	18.2222	1986	14		4	0	3.0122	1	289636	1	288590	177		173	110	4.6	10.25
1986103411	1034	18.2222	1986	4		4	0	3.0122			1	268564	175				4.6	10.25
1986103511	1035	18.2222	1986	7	6	5	3	3.0122	1	271035	1	284033	176	171	170	114	4.6	10.25
1986103611	1036	18.2222	1986	-6	6	6	6	3.0122	3	274734	3	284092	178	199	175	120	4.6	10.25
198710111	101	2.66667	1987	23	4	4	1	1.33333	3	280898	3	1551	183	154	175	115	0.79	4.125
198710611	106	2.66667	1987	15	5	4	4	1.33333	3	280883	3	1570	185	154	173	105	0.79	4.125
198722411	224	2.66667	1987	12	5	4	3	1.33333	2	284008	3	271789	186	196	172	120	0.79	4.125
198723711	237	2.66667	1987	24	4	4	0	1.33333	3	1558	2	88444	179	147	173	105	0.79	4.125
198736611	366	2.66667	1987	16	5	4	2	1.33333	3	264345	3	1553	179	177	174	115	0.79	4.125
198736811	368	2.66667	1987	31	5	4	2	1.33333	2	283870	2	1559	177	156	168	99	0.79	4.125
198750911	509	2.66667	1987	35	5	4	2	1.33333	3	284079	3	1563	179	165	173	112	0.79	4.125
198763711	637	2.66667	1987	26	4	4	0	1.33333	2	1556	2	1555	175	175	173	116	0.79	4.125
198795311	953	2.66667	1987	21	3	3	1	1.33333	2	280823	2	1554	179	171	171	115	0.79	4.125
198795911	959	2.66667	1987	35	4	4	0	1.33333			3	1571	178	145			0.79	4.125
1987103711	1037	2.66667	1987	23	3	3	1	1.33333	2	15057	3	1552	181	137	172	108	0.79	4.125
1987103811	1038	2.66667	1987	35			0	1.33333			2	284700	183				0.79	4.125
198809711	97	19	1988	1	5	3	0	4.04211	3	263537	1	1612	179	160	168	108	12.13	8.12
198809811	98	19	1988	-9	7	7	1	4.04211	1	1596	1	1592	181	185	170.5	114	12.13	8.12
198810011	100	19	1988	5	7	7	7	4.04211	2	1636	1	1613	182.5	189	172	117	12.13	8.12
198810111	101	19	1988	6	7	7	7	4.04211	3	270118	2	262396	181	207	174.5	109	12.13	8.12
198810511	105	19	1988	-6	6	6	4	4.04211	2	1615	3	1610	185.5	208	173	118	12.13	8.12
198810611	106	19	1988	-3	7	7	5	4.04211	1	1627	2	1617	176	191	174.5	117	12.13	8.12
198813611	136	19	1988	-11	7	7	7	4.04211	3	10018					175	110	12.13	8.12
198813911	139	19	1988	6	5	5	5	4.04211	3	7678	2	7671	176.5	184	174	106	12.13	8.12
198814111	141	19	1988	-5	6	5	0	4.04211	3	284081	2	100088	176.5	177	165.5	113	12.13	8.12
198815011	150	19	1988	5	8		5	4.04211	3	7614	2	284177	184	175	172	105	12.13	8.12
198815311	153	19	1988	-6	8	6	2	4.04211	2	1641	3	274808	183.5	178	171	114	12.13	8.12
198815811	158	19	1988	-3	7	7	6	4.04211	3	1606	3	1602	180.5	168	174	111	12.13	8.12
198818411	184	19	1988	32	6	6	2	4.04211	1	10198	1	101097	174.5	150	170	111	12.13	8.12
198818611	186	19	1988	3	8	7	2	4.04211	2	1640	3	274803	183	183	174	109	12.13	8.12
198819111	191	19	1988	9	6	6	6	4.04211	3	1556	1	7673	180	184	171	114	12.13	8.12
198819511	195	19	1988	21	7	7	5	4.04211	3	264345	3	7676	177	166	172.5	116	12.13	8.12
198821011	210	19	1988	5	8	6	4	4.04211	3	1635	3	1634	175.5	168	172.5	115	12.13	8.12
198821111	211	19	1988	-13	7	6	2	4.04211	2	1605	3	1598	178	178	169.5	110	12.13	8.12
198821211	212	19	1988	61	5	5	3	4.04211	2	14640	2	284773	182.5	175	172.5	110	12.13	8.12
198822111	221	19	1988	57	4	4	4	4.04211	1	1574	1	14672	175.5	166	172	112	12.13	8.12
198822411	224	19	1988	-11	7	7	5	4.04211	3	284008	2	1585	174	181	173	124	12.13	8.12
198822811	228	19	1988	-4	7	4	4	4.04211	1	1623	2	1609	187.5	185	175.5	102	12.13	8.12
198823111	231	19	1988	35	6	6	4	4.04211	1	14574	2	287861	181	176	176	105	12.13	8.12
198823311	233	19	1988	57	5	4	2	4.04211	3	14557	1	14649	172	167	175.5	119	12.13	8.12
198824511	245	19	1988	25	6	6	5	4.04211	3	10119	2	283774	179.5	216	170.5	106	12.13	8.12
198825811	258	19	1988	-8	8	7	5	4.04211	3	284008	1	1586	177	197	173	114	12.13	8.12
198827311	273	19	1988	-17	9	8	5	4.04211	2	1603	3	282417	179.5	186	175.5	116	12.13	8.12
198828211	282	19	1988	8	6	6	5	4.04211	3	280844	3	1624	184.5	180	173	113	12.13	8.12
198829311	293	19	1988	-3	8	7	4	4.04211	3	264345	3	1599	180	172	176	115	12.13	8.12
198829511	295	19	1988	1	7	6	6	4.04211	1	1638	1	1614	183	190	174.5	127	12.13	8.12
198830011	300	19	1988	19	5	5	0	4.04211			1	1255	178	137			12.13	8.12
198830311	303	19	1988	39	6	5	0	4.04211	3	1606	2	14573	179.5	158	174	109	12.13	8.12
198830711	307	19	1988	42	5	5	4	4.04211	3	280844	3	14643	179	175	173	120	12.13	8.12
198831311	313	19	1988	22	6	6	0	4.04211	3	284022	2	101095	180	145	172.5	123	12.13	8.12
198831411	314	19	1988	14	6	5	3	4.04211	2	1615	3	101099	185	142	173	116	12.13	8.12
198831911	319	19	1988	-5	6	6	5	4.04211	2	1625	3	1608	182	195	172	121	12.13	8.12
198833011	330	19	1988	8	5	5	3	4.04211	3	1611	1	7670	179.5	166	176	114	12.13	8.12
198834611	346	19	1988	16	6	5	5	4.04211	3	274769	3	284073	181	175	171.5	115	12.13	8.12
198835411	354	19	1988	11	6	6	1	4.04211	1	7653	2	7650	179.5	171	171.5	106	12.13	8.12
198835611	356	19	1988	-11	7	7	6	4.04211	3	264055	3	1588	181	190	172	114	12.13	8.12
198836811	368	19	1988	-6	7	7	6	4.04211	3	283890	3	1600	180.5	189	169	108	12.13	8.12
198837911	379	19	1988	1	7	7	5	4.04211	2	1607	3	1601	185	172	171	104	12.13	8.12
198840011	400	19	1988	47	7	5	5	4.04211	2	14664	3	14665	181	156	175	113	12.13	8.12
198840311	403	19	1988	-11	6	6	5	4.04211	3	284081	2	100089	172.5	171	165.5	113	12.13	8.12
198840911	409	19	1988	28	4	4	1	4.04211	1	10133	3	100094	183.5	172	168.5	108	12.13	8.12
198851611	516	19	1988	-10	7	7	7	4.04211	3	274850	3	284016	177	177	173	110	12.13	8.12
198851911	519	19	1988	-3	7	6	4	4.04211	3	280882	1	1591	178	185	174	107	12.13	8.12
198852211	522	19	1988	-11	8	7	7	4.04211	3	264770	3	284051	178	177	172.5	120	12.13	8.12
198852911	529	19	1988	-1	8	6	6	4.04211	1	1626	1	1616	180.5	186	167	104	12.13	8.12
198853811	538	19	1988	-11	7	6	5	4.04211	3	1604	3	1597	182	163	173.5	116	12.13	8.12
198854311	543	19	1988	1	6	6	4	4.04211	3	284008	1	1628	179	154	173	122	12.13	8.12
198863711	637	19	1988	10	9	9	9	4.04211	3	7677	3	7675	180.5	179	174.5	119	12.13	8.12
198864611	646	19	1988	13	6	6	4	4.04211	1	10196	2	101049	177	170	172	112	12.13	8.12
198865011	650	19	1988	49	5	5	4	4.04211	1	14637		14638	178.5	154	171.5	114	12.13	8.12
198865111	651	19	1988	39	8	8	7	4.04211	1	14637	2	14642	174	155	171.5	110	12.13	8.12
198865211	652	19	1988	58	8	6	3	4.04211	2	14639	2	14629	178.5	177	172.5	112	12.13	8.12
198865711	657	19	1988	11	6	6	5	4.04211	3	10019	2	100003	179.5	155	175	130	12.13	8.12
198866311	663	19	1988	30	7	6	0	4.04211	3	14543	3	14533	174.5	176	170	127	12.13	8.12
198867011	670	19	1988	16	4	4	2	4.04211			2	287044	180	189			12.13	8.12
198868511	685	19	1988	-12	7	5	2	4.04211	2	1594	1	1589	179	210	173.5	106	12.13	8.12
198870011	700	19	1988	48	7	5	5	4.04211	1	14674	3	14673	182.5	147	170	109	12.13	8.12
198870811	708	19	1988	-22	6	5	5	4.04211	3	280883	3	280926	180	192	174.5	130	12.13	8.12
198872011	720	19	1988	-5	9	9	5	4.04211	2	1603	3	280153	181	172	175.5	116	12.13	8.12
198872811	728	19	1988	28	4	4	3	4.04211	1	14544	1	100086	183.5	164	169.5	99	12.13	8.12
198873311	733	19	1988	9	7	7	5	4.04211	3	1558	2	7672	178.5	183	170	112	12.13	8.12
198873611	736	19	1988	26	5	4	4	4.04211	3	14557	3	446	170	163	175.5	111	12.13	8.12
198874011	740	19	1988	21	5	4	4	4.04211	1	10154	3	7674	179.5	175	170	117	12.13	8.12
198875011	750	19	1988	10	7	7	4	4.04211	3	1647	3	7651	180	169	171	111	12.13	8.12
198875111	751	19	1988	24	6	6	3	4.04211	2	1650	1	100087	176.5	163	172.5	112	12.13	8.12
198875311	753	19	1988	-2	6	6	6	4.04211	2	1650	2	1644	178	189	172.5	112	12.13	8.12
198875511	755	19	1988	3	7	7	5	4.04211	3	1647	2	1645	181	176	171	107	12.13	8.12
198875711	757	19	1988	-11	6	6	6	4.04211	3	1595	3	1590	183	188	174.5	108	12.13	8.12
198876011	760	19	1988	50	5	5	5	4.04211	1	14666	3	1590	183	168	169	105	12.13	8.12
198876611	766	19	1988	13	6	6	5	4.04211	1	7655	3	283848	181.5	179	171	106	12.13	8.12
198878011	780	19	1988	43	5	5	5	4.04211	1	14675	2	216487	181	145	168	101	12.13	8.12
198879811	798	19	1988	43	6	6	2	4.04211	3	14543	3	1598	178	131	170	108	12.13	8.12
198888311	883	19	1988	-8	7	7	7	4.04211	3	1611	3	263195	179.5	181	176	115	12.13	8.12
198888611	886	19	1988	13	6		2	4.04211	2	1648	3	1646	183.5	186	173.5	107	12.13	8.12
198888911	889	19	1988	5	7	7	3	4.04211	2	7654	3	7652	188	161	176.5	124	12.13	8.12
198894411	944	19	1988	-3	7	7	5	4.04211	3	1593	2	1587	180	162	178.5	112	12.13	8.12
198894511	945	19	1988	7	5	5	5	4.04211	3	1593	2	101032	176.5	163	178.5	112	12.13	8.12
198895311	953	19	1988	21	8	8	7	4.04211	1	14572					173.5	98	12.13	8.12
198895411	954	19	1988	-6	6	6	6	4.04211	1	7615	2	7613	179.5	179	172.5	108	12.13	8.12
198895811	958	19	1988	5	6	6	5	4.04211	3	1643	2	1642	185	180	173.5	127	12.13	8.12
198895911	959	19	1988	3	4	4	0	4.04211	3	280823	1	1649	174.5	187	171	116	12.13	8.12
198896211	962	19	1988	51	4	4	2	4.04211	1	14572	3	14648	179	151	173.5	109	12.13	8.12
198897311	973	19	1988	59	6	4	0	4.04211			1	1592	178	149			12.13	8.12
1988103911	1039	19	1988	1	6		6	4.04211	2	7679	3	7662	183.5	168	172	107	12.13	8.12
1988104011	1040	19	1988	-11	7	7	5	4.04211	1	7616	3	7601	180.5	171	167	119	12.13	8.12
1988104111	1041	19	1988	21	6	6	4	4.04211	1	10194	1	101048	179.5	158	170.5	117	12.13	8.12
1988104211	1042	19	1988	41	6		3	4.04211	3	14647	1	101001	174.5	140	168	103	12.13	8.12
1988104311	1043	19	1988	-5		8	0	4.04211		7688	3	7176	183		173	109	12.13	8.12
1988104411	1044	19	1988	20	7	7	6	4.04211	3	14566	3	14564	179.5	160	170	109	12.13	8.12
1988104511	1045	19	1988	-6	6		6	4.04211	3	10041	3	100042	178.5	166	173	120	12.13	8.12
1988104611	1046	19	1988	11		6	0	4.04211	1	10126	1	10100	182.5		171	116	12.13	8.12
198906611	66	27.2	1989	-19	4		3	2.80882	1	19655	1	19649	176	165	176	116	2.51	13.345
198907911	79	27.2	1989	-22	4	4	2	2.80882	3	284008	1	15331	181	171	173	116	2.51	13.345
198909011	90	27.2	1989		6	0	0	2.80882	1	24197	1	19645	176	180	170	114	2.51	13.345
198910011	100	27.2	1989	-7	6	6	0	2.80882	3	1636	1	19650	176	170	172	115	2.51	13.345
198910711	107	27.2	1989	-18	6	6	4	2.80882	1	19601	1	19580	183	160	176	114	2.51	13.345
198913511	135	27.2	1989	-23	8	5	4	2.80882	1	19528	1	19516	182	166	174	113	2.51	13.345
198913611	136	27.2	1989	-18	5	4	1	2.80882	1	19595	3	19571	180	150	169	113	2.51	13.345
198914311	143	27.2	1989	-13	6	6	6	2.80882	3	19680	1	19679	179	160	173	98	2.51	13.345
198914511	145	27.2	1989	-34	6	6	2	2.80882	1	14568	3	15306	181	138	174	99	2.51	13.345
198914711	147	27.2	1989	-15	5	5	3	2.80882	1	19622	1	1631	185	143	166	98	2.51	13.345
198914911	149	27.2	1989	-34	5	3	3	2.80882	1	15340	1	15302	177	178	173	116	2.51	13.345
198916011	160	27.2	1989	-1	5	5	0	2.80882	1	19652	1	5366	177	147	172	105	2.51	13.345
198916511	165	27.2	1989	-1	5	4	4	2.80882	1	24022	1	23998	183	169	174	110	2.51	13.345
198916611	166	27.2	1989	-19	6	6	5	2.80882	1	19652	3	274804	189	153	172	103	2.51	13.345
198917911	179	27.2	1989	-8			2	2.80882	3	19504					174	115	2.51	13.345
198918311	183	27.2	1989	-24	7	4	3	2.80882	1	19545	3	284052	182	174	173	100	2.51	13.345
198920311	203	27.2	1989	-25	7	5	3	2.80882	3	19507	2	1613	182	167	172	103	2.51	13.345
198921011	210	27.2	1989	-8			2	2.80882	1	14548					173	113	2.51	13.345
198921111	211	27.2	1989	-12	6	6	4	2.80882	3	14640	3	19592	178	177	173	110	2.51	13.345
198921211	212	27.2	1989	-7	6	6	3	2.80882	3	14640	1	14287	180	190	173	116	2.51	13.345
198921311	213	27.2	1989	4	5		3	2.80882	1	7649	2	24217	181	123	176	101	2.51	13.345
198921811	218	27.2	1989	-8	5	5	5	2.80882	1	19623	1	14317	178	187	175	120	2.51	13.345
198921911	219	27.2	1989	-10	4	4	3	2.80882	3	15321	1	929	174	174	168	116	2.51	13.345
198922111	221	27.2	1989	-22	7	7	3	2.80882	2	1574	1	15329	180	164	170	112	2.51	13.345
198922411	224	27.2	1989	-34	7	7	3	2.80882	1	15305	2	1586	176	145	166	110	2.51	13.345
198922612	226	27.2	1989	-28	2	1	1	2.80882	3	15326	2	3806	174	161	177	107	2.51	13.345
198922611	226	27.2	1989	-13	6	5	0	2.80882	1	14506	2	1587	181	147	171	107	2.51	13.345
198923211	232	27.2	1989	-15	5	2	0	2.80882	3	1558	1	19534	182	155	173	110	2.51	13.345
198923611	236	27.2	1989	-12	4	3	2	2.80882	3	15326	3	19569	176	168	177	111	2.51	13.345
198923711	237	27.2	1989	-29	7	6	4	2.80882	3	1556	1	19537	178	150	174	113	2.51	13.345
198923811	238	27.2	1989	5	5	5	0	2.80882	1	14529	2	24175	180	133	174	115	2.51	13.345
198926111	261	27.2	1989	0	5	4	2	2.80882	2	14674	1	24161	180	145	173	120	2.51	13.345
198928211	282	27.2	1989	-21	7	7	4	2.80882	3	280844	1	14343	183	165	172	118	2.51	13.345
198929411	294	27.2	1989	-19	5	5	1	2.80882	1	7633	2	19605	183	162	167	110	2.51	13.345
198929511	295	27.2	1989	-23	6	6	3	2.80882	2	1638	3	19509	175	168	175	114	2.51	13.345
198930111	301	27.2	1989	-14	6	3	3	2.80882	2	19546	3	19513	178	180	171	110	2.51	13.345
198930911	309	27.2	1989	-28	5	5	4	2.80882	1	1622	2	1565	178	173	176	115	2.51	13.345
198931011	310	27.2	1989		3	2	0	2.80882			3	1642					2.51	13.345
198931111	311	27.2	1989	-22	6	6	4	2.80882	3	19508	2	15349	186	173	167	103	2.51	13.345
198931311	313	27.2	1989	-35	6	5	2	2.80882	3	284022	3	284016	181	152	176	120	2.51	13.345
198932011	320	27.2	1989	-14	5	5	3	2.80882	3	19526	2	87209	185	193	171	124	2.51	13.345
198932511	325	27.2	1989	-13	6	5	2	2.80882			1	19573	180	166			2.51	13.345
198932611	326	27.2	1989	-16	5	5	0	2.80882	3	1556	1	19538	183	184	174	116	2.51	13.345
198932911	329	27.2	1989	-17	6	6	2	2.80882	3	19551	2	19540	179	171	173	114	2.51	13.345
198933011	330	27.2	1989	-16	5	5	2	2.80882	1	10121	1	19570	178	160	173	117	2.51	13.345
198935611	356	27.2	1989	-25	5	5	2	2.80882	2	7653	1	15332	177	171	172	117	2.51	13.345
198936111	361	27.2	1989	-16	4	1	0	2.80882	1	19593	2	4431	178	180	172	99	2.51	13.345
198936211	362	27.2	1989	1	5	3	3	2.80882	1	24179	3	24180	182	163	172	115	2.51	13.345
198936411	364	27.2	1989	-17	5	4	3	2.80882	1	15336	1	10162	180	179	177	132	2.51	13.345
198936611	366	27.2	1989	-25	3	3	1	2.80882	3	264345	3	1553	183	163	178	115	2.51	13.345
198937011	370	27.2	1989	-3	5	5	1	2.80882	1	19654	1	19633	184	171	173	110	2.51	13.345
198937111	371	27.2	1989	-5	5	3	0	2.80882	1	19653	3	19632	181	166	167	101	2.51	13.345
198937811	378	27.2	1989	-27	7	5	5	2.80882	1	15323	1	15304	181	185	178	137	2.51	13.345
198938011	380	27.2	1989	14			3	2.80882	1	24221	1	24220	175	142	175	113	2.51	13.345
198938711	387	27.2	1989	-16	6	4	3	2.80882	1	14700	3	15328	188	171	167	110	2.51	13.345
198938811	388	27.2	1989	-22	4	2	0	2.80882	3	284008	1	15330	178	133	173	111	2.51	13.345
198940111	401	27.2	1989	-15	5	4	3	2.80882	2	15339	3	279340	183	176	173	128	2.51	13.345
198941011	410	27.2	1989	-11	5	5	5	2.80882	3	264770	3	272875	179	172	175	110	2.51	13.345
198941411	414	27.2	1989	-14	6	4	4	2.80882	1	14624	1	19515	177	190	168	108	2.51	13.345
198951711	517	27.2	1989	-15	7	6	4	2.80882	3	19504	3	284070	178	142	174	119	2.51	13.345
198952011	520	27.2	1989	-19	5	5	5	2.80882	3	19518	3	15345	182	175	174	116	2.51	13.345
198952311	523	27.2	1989	-20	6	4	4	2.80882	1	19505	1	15335	177	200	170	113	2.51	13.345
198952511	525	27.2	1989	-19	8	8	2	2.80882	1	19506	1	15350	178	172	172	108	2.51	13.345
198952611	526	27.2	1989	-12	6	4	0	2.80882			3	278887	179	150			2.51	13.345
198953111	531	27.2	1989	-18	6	2	2	2.80882	2	19546	3	262396	182	189	171	117	2.51	13.345
198953511	535	27.2	1989	-13	4	3	3	2.80882	1	12810	1	23943	182	180	174	100	2.51	13.345
198953811	538	27.2	1989	-21	2	2	2	2.80882	2	19604	1	14226	183	180	176	108	2.51	13.345
198953911	539	27.2	1989	-21	8	8	3	2.80882	3	15321	1	19613	181	146	168	108	2.51	13.345
198954011	540	27.2	1989	-15	6	6	6	2.80882	1	19658	1	19618	176	185	169	115	2.51	13.345
198954411	544	27.2	1989	-17	5	5	3	2.80882	1	10163	1	7747	177	170	172	106	2.51	13.345
198963511	635	27.2	1989	-19	6	6	4	2.80882	1	15337	1	14633	173	190	179	119	2.51	13.345
198964411	644	27.2	1989	-28	4	1	1	2.80882			1	15310	178	175			2.51	13.345
198964611	646	27.2	1989	-21	7	7	6	2.80882	1	15320	1	15312	179	182	171	115	2.51	13.345
198964911	649	27.2	1989	-29	5	5	5	2.80882	1	15319	1	15309	179	173	172	115	2.51	13.345
198965311	653	27.2	1989	-15	6	6	5	2.80882	1	19603	1	19583	183	178	173	123	2.51	13.345
198965711	657	27.2	1989	9	7	6	0	2.80882	1	24080	1	240079	179	167	175	120	2.51	13.345
198967611	676	27.2	1989	7			2	2.80882	1	24230	1	100012	178	135	176	112	2.51	13.345
198969211	692	27.2	1989	-15	4	3	0	2.80882	2	7100141	3	24200	180	133	169	110	2.51	13.345
198970511	705	27.2	1989	-15	6		3	2.80882	1	19527	3	19512	181	172	167	100	2.51	13.345
198970611	706	27.2	1989	-24	7	7	4	2.80882	3	15321	1	15317	178	160	168	112	2.51	13.345
198970711	707	27.2	1989	-11	5	3	3	2.80882	1	8444	1	19511	183	188	173	114	2.51	13.345
198970811	708	27.2	1989	-35	6	5	4	2.80882	2	14574	3	280926	178	137	173	97	2.51	13.345
198971011	710	27.2	1989	4	5	5	0	2.80882	1	24023	1	19635	181	163	175	110	2.51	13.345
198971211	712	27.2	1989	-12	6	6	2	2.80882	3	284008	1	19644	179	150	172	106	2.51	13.345
198971611	716	27.2	1989	-22	6	6	0	2.80882	1	15305	1	8757	180	140	166	113	2.51	13.345
198972611	726	27.2	1989	-22	6	5	0	2.80882	3	264345	1	19514	176	166	178	120	2.51	13.345
198973311	733	27.2	1989	-13	5	4	0	2.80882	3	1558	1	19535	177	166	173	100	2.51	13.345
198973411	734	27.2	1989	-29	5	3	2	2.80882	1	19550					168	117	2.51	13.345
198973511	735	27.2	1989	-21	6	2	2	2.80882	1	19549	1	19536	180	151	170	105	2.51	13.345
198974511	745	27.2	1989	-22	7	7	4	2.80882	1	19519	2	19510	180	159	170	100	2.51	13.345
198975211	752	27.2	1989	-13	4	2	1	2.80882	3	1650	1	15347	176	167	174	110	2.51	13.345
198975711	757	27.2	1989	4	7	4	4	2.80882	1	8514	3	277781	180	187	172	107	2.51	13.345
198975811	758	27.2	1989	-21	4	3	3	2.80882	3	1595	1	15348	183	168	176	107	2.51	13.345
198976111	761	27.2	1989	-8	5	5	3	2.80882	1	19673	1	19657	178	186	174	102	2.51	13.345
198976211	762	27.2	1989	-16	6	6	1	2.80882	2	19501	1	15343	179	181	174	119	2.51	13.345
198976411	764	27.2	1989	-28	6	5	5	2.80882	3	15341	3	15333	179	150	171	120	2.51	13.345
198976711	767	27.2	1989	-31	7	5	2	2.80882	1	19502	2	1592	177	129	168	94	2.51	13.345
198976811	768	27.2	1989	-25	6	6	0	2.80882	1	19502	3	260434	179	156	168	94	2.51	13.345
198977311	773	27.2	1989	-16	7	7	4	2.80882	1	19517	1	15344	181	152	170	116	2.51	13.345
198977411	774	27.2	1989	-6	5	5	5	2.80882	1	24056	3	240032	184	124	173	105	2.51	13.345
198977911	779	27.2	1989	-17	6	6	4	2.80882	2	14675	2	15342	174	163	171	110	2.51	13.345
198978211	782	27.2	1989	-13	7	5	4	2.80882	1	19594	1	129544	179	171	178	110	2.51	13.345
198978411	784	27.2	1989	-31	6	6	6	2.80882	1	15327	2	12451	185	187	164	98	2.51	13.345
198978511	785	27.2	1989	-14	7	7	4	2.80882	1	19637	3	19581	176	178	170	108	2.51	13.345
198978811	788	27.2	1989	-17	6		6	2.80882	3	19602	2	19582	179	172	174	121	2.51	13.345
198979311	793	27.2	1989	-16	5	4	3	2.80882	2	10196	1	19589	180	160	170	113	2.51	13.345
198979611	796	27.2	1989	-35	4	3	3	2.80882	1	15325	1	15324	178	161	166	111	2.51	13.345
198979811	798	27.2	1989	10			0	2.80882	1	24223	2	24222	182	117	174	108	2.51	13.345
198980011	800	27.2	1989	-31	8	7	6	2.80882	1	14133	1	15316	180	186	172	117	2.51	13.345
198980111	801	27.2	1989	-35	5	5	5	2.80882	3	283890	2	15303	180	154	172	95	2.51	13.345
198980311	803	27.2	1989	-29	7	6	5	2.80882	2	15307	3	274808	183	179	177	120	2.51	13.345
198980911	809	27.2	1989	-12	5	5	5	2.80882	1	19625	1	19614	179	187	173	110	2.51	13.345
198981011	810	27.2	1989	-17	5	4	4	2.80882	1	19624	1	19615	180	209	173	117	2.51	13.345
198981211	812	27.2	1989	-11	6	5	1	2.80882	3	19626	1	19616	175	178	168	105	2.51	13.345
198981611	816	27.2	1989	-20	6	6	6	2.80882	1	19634	1	8423	175	146	177	127	2.51	13.345
198987611	876	27.2	1989	-15	6	6	5	2.80882	2	19503	2	15346	178	173	179	114	2.51	13.345
198988911	889	27.2	1989	-21	6	6	4	2.80882	3	15338	1	15334	186	163	175	112	2.51	13.345
198989311	893	27.2	1989	-17	5	4	2	2.80882	2	19651	1	19636	181	168	174	115	2.51	13.345
198989611	896	27.2	1989	-33	5	4	3	2.80882	1	15322	3	14573	181	171	168	93	2.51	13.345
198994711	947	27.2	1989	-29	5		5	2.80882	1	15318	1	15308	184	171	173	108	2.51	13.345
198994811	948	27.2	1989	-9	5	4	3	2.80882	3	19656	1	19646	177	174	170	111	2.51	13.345
198995211	952	27.2	1989	-18	7	7	4	2.80882	1	19568	1	19539	180	176	173	118	2.51	13.345
198997511	975	27.2	1989	-27	6	6	5	2.80882	2	19548	2	19547	174	118	175	103	2.51	13.345
198997911	979	27.2	1989	-12	5	3	1	2.80882	1	19622	1	19621	176		166	105	2.51	13.345
198999111	991	27.2	1989				0	2.80882	2	19541	1	10189	183	161	173	111	2.51	13.345
198913911	139	27.2	1989	-23	3	3	3	2.80882	1	19690	1	8263	182	140	171	93	2.51	13.345
198913921	139	27.2	1989	-27	6	5	5	2.80882	2	7615	3	19686	180	127	175	100	2.51	13.345
1989104711	1047	27.2	1989		6		0	2.80882			1	19701	183	162			2.51	13.345
1989104811	1048	27.2	1989	4	6		0	2.80882			1	19691	178	167			2.51	13.345
1989104911	1049	27.2	1989	-20	5	5	4	2.80882	2	7616	1	19678	177	120	168	107	2.51	13.345
1989105011	1050	27.2	1989				0	2.80882			1	19714	178	169			2.51	13.345
1989105111	1051	27.2	1989	-10	6	6	5	2.80882	1	19702	1	14669	177	184	169	97	2.51	13.345
1989105211	1052	27.2	1989	-19	8	6	6	2.80882	3	19698	1	19697	178	128	173	110	2.51	13.345
1989105311	1053	27.2	1989	-13	5	4	3	2.80882	1	14507	1	19700	175	175	167	89	2.51	13.345
1989105411	1054	27.2	1989	-16			4	2.80882	1	19723	1	9487	185	135	174	105	2.51	13.345
1989105511	1055	27.2	1989	-18	6	6	6	2.80882	1	19722	2	19711	182	146	171	97	2.51	13.345
199008611	86	3.2	1990		3	0	0	1.5			3	24240	187	153			0.775	1.195
199014711	147	3.2	1990	29	3	3	2	1.5	2	15340	2	14586	180	157	175	113	0.775	1.195
199016411	164	3.2	1990	26	5	5	0	1.5	2	19652	3	24235	180	165	175	118	0.775	1.195
199022811	228	3.2	1990	34	4	3	1	1.5	3	280883	2	12329	175	171	176	115	0.775	1.195
199033111	331	3.2	1990	34	4	4	2	1.5	3	24248	3	24244	184	142	175	101	0.775	1.195
199041311	413	3.2	1990	49	4	4	2	1.5	2	14624	2	24241	184	181	170	109	0.775	1.195
199051511	515	3.2	1990	31	3	3	0	1.5	3	19507	2	24238	176	151	170	110	0.775	1.195
199054211	542	3.2	1990	34	3	3	3	1.5		24250	2	24239	178	166	175	116	0.775	1.195
199064211	642	3.2	1990	35	2	2	2	1.5	3	19604	3	24243	181	152	175	113	0.775	1.195
199064411	644	3.2	1990	35	2	2	1	1.5	3	10196	2	10181	178	168	169	111	0.775	1.195
199071311	713	3.2	1990	-2	5	4	0	1.5	3	284008	2	101062	180	170	170	132	0.775	1.195
199080211	802	3.2	1990	52	3	3	2	1.5	3	283890	2	24242	177	140	170	107	0.775	1.195
199080811	808	3.2	1990	24	4	3	2	1.5	2	19625	3	24234	178	148	171	115	0.775	1.195
199088411	884	3.2	1990	29	4	4	3	1.5	2	8514	1	24237	178	163	175	104	0.775	1.195
199089611	896	3.2	1990	28	4	3	2	1.5	2	373	2	24236	176	155	174	106	0.775	1.195
199098611	986	3.2	1990	34	4	4	2	1.5	2	24249	3	24245	176	150	174	105	0.775	1.195
199105211	52	19.8	1991	-28	7		3	2.41414	3	274769					182	106	12.395	8.745
199107111	71	19.8	1991	60	4	4	4	2.41414	3	19655	3	2771	178	153	173	115	12.395	8.745
199108311	83	19.8	1991	-17	7	7	4	2.41414	3	15336	2	29066	182	150	172	125	12.395	8.745
199108511	85	19.8	1991	-5	5	5	4	2.41414	1	32843	3	32833	183	163	176	113	12.395	8.745
199110311	103	19.8	1991	4	5	5	2	2.41414	3	283904	3	25683	176	118	177	115	12.395	8.745
199110511	105	19.8	1991	8	5	4	2	2.41414	3	32777	3	35426	185	147	168	102	12.395	8.745
199110611	106	19.8	1991	-13	6	6	2	2.41414	1	32823	3	3296	189	161	173	115	12.395	8.745
199113411	134	19.8	1991	-13	4	4	3	2.41414	2	32804	2	32788	179	127	174	113	12.395	8.745
199114911	149	19.8	1991	-22	8	8	0	2.41414			3	24293	181	153			12.395	8.745
199115311	153	19.8	1991	10	6	6	2	2.41414	1	35466	2	35448	183	161	166	115	12.395	8.745
199115811	158	19.8	1991	17		4	3	2.41414	3	35475	3	35498	173	143	174	108	12.395	8.745
199116011	160	19.8	1991	21	5	5	0	2.41414			1	30504	179	131			12.395	8.745
199116511	165	19.8	1991	9	6		4	2.41414	3	24022	3	24294	178	178	170	99	12.395	8.745
199118111	181	19.8	1991	-32	7	7	2	2.41414	2	24279	3	24280	177	134	174	115	12.395	8.745
199118511	185	19.8	1991	7	3	1	0	2.41414	3	35465	2	29059	175	142	172	108	12.395	8.745
199119111	191	19.8	1991	9	6	0	0	2.41414			1	28155	175	152			12.395	8.745
199119511	195	19.8	1991	-20	6	6	4	2.41414	3	19529	3	29078	181	159	172	97	12.395	8.745
199122311	223	19.8	1991	4	5	5	1	2.41414	3	29097	3	35423	173	155	170	115	12.395	8.745
199122411	224	19.8	1991	-21	6	6	0	2.41414			2	29053	188	138			12.395	8.745
199126911	269	19.8	1991	5	6	6	1	2.41414	1	35421	3	35422	180	142	170	114	12.395	8.745
199127311	273	19.8	1991	-12			3	2.41414	3	29097	2	29098	178	150	170	106	12.395	8.745
199129611	296	19.8	1991	-27	7	7	0	2.41414	3	24292	3	24289	173	146	171	105	12.395	8.745
199130111	301	19.8	1991	-4	4	4	4	2.41414	2	23942	3	32763	181	157	173	99	12.395	8.745
199130711	307	19.8	1991	10	6		1	2.41414	3	280844					172	108	12.395	8.745
199130911	309	19.8	1991	31	5	5	3	2.41414	1	30727	3	35529	175	158	171	110	12.395	8.745
199131211	312	19.8	1991	-12	7	7	0	2.41414			3	284052	183	146			12.395	8.745
199132111	321	19.8	1991	-21	6	6	2	2.41414	2	24290	3	24284	181	155	174	118	12.395	8.745
199132911	329	19.8	1991	-7	7	7	4	2.41414	3	19568	3	13075	178	145	173	123	12.395	8.745
199133111	331	19.8	1991	37	6	4	1	2.41414	2	29080	1	29081	180	165	174	105	12.395	8.745
199133611	336	19.8	1991				3	2.41414		24250	2	32739	180	150	172	108	12.395	8.745
199135111	351	19.8	1991	3	7	7	5	2.41414	1	35425	3	35420	180	147	176	116	12.395	8.745
199135711	357	19.8	1991	-4	7	6	4	2.41414	3	29100	2	24274	185	171	176	115	12.395	8.745
199136111	361	19.8	1991	-31			3	2.41414	3	29065	2	24283	177	138	168	106	12.395	8.745
199138411	384	19.8	1991	-7	6	6	2	2.41414	2	32779	2	290473	183	146	174	96	12.395	8.745
199138611	386	19.8	1991	-4	7	7	2	2.41414	3	32777	3	284070	180	143	168	120	12.395	8.745
199139511	395	19.8	1991	11	5	4	0	2.41414	2	32775	3	35411	185	130	175	119	12.395	8.745
199152311	523	19.8	1991	-19	6	5	2	2.41414	1	29086	1	29087	176	150	172	91	12.395	8.745
199153111	531	19.8	1991	9		3	0	2.41414	3	32778	3	35481	186	125	174	115	12.395	8.745
199153411	534	19.8	1991	37	5	5	5	2.41414	1	35567	3	35519	180	179	171	103	12.395	8.745
199153711	537	19.8	1991	14			6	2.41414	2	35538	3	35539	178	141	172	123	12.395	8.745
199154111	541	19.8	1991	-20	7	7	2	2.41414	2	29058	2	24295	180	155	170	100	12.395	8.745
199154211	542	19.8	1991	47	4	1	1	2.41414	2	35560	2	35547	180	143	174	109	12.395	8.745
199154411	544	19.8	1991	43	4	4	4	2.41414	3	35559	2	24297	182	198	173	113	12.395	8.745
199156711	567	19.8	1991	-15			0	2.41414	2	29099	2	15972	178	138	170	101	12.395	8.745
199160731	607	19.8	1991	-6	5		0	2.41414	3	32778	1	32764	179	143	174	125	12.395	8.745
199164411	644	19.8	1991	-5	6	5	2	2.41414			1	32784	179	203			12.395	8.745
199165411	654	19.8	1991	-1	7	7	3	2.41414	3	32821	1	30713	182	155	170	100	12.395	8.745
199165611	656	19.8	1991	34	6	5	5	2.41414	2	35574	3	19538	182	160	171	114	12.395	8.745
199165811	658	19.8	1991	-31	8	8	0	2.41414	3	19601	3	24286	174	139	173	110	12.395	8.745
199166111	661	19.8	1991	-18	6	6	2	2.41414	1	29061	3	24288	179	143	172	107	12.395	8.745
199167711	677	19.8	1991	-7	5	5	3	2.41414	3	32780	3	32765	184	190	173	112	12.395	8.745
199168011	680	19.8	1991	-20	7	6	4	2.41414	3	29057	2	24296	181	159	170	109	12.395	8.745
199168211	682	19.8	1991	-19	6	6	1	2.41414	2	29055	2	24297	185	170	175	117	12.395	8.745
199170111	701	19.8	1991	44	6	3	2	2.41414	2	35561	2	29066	182	170	172	102	12.395	8.745
199170611	706	19.8	1991	12	6		0	2.41414	2	32782	3	35455	183	159	173	120	12.395	8.745
199170811	708	19.8	1991	7	5	5	4	2.41414	3	280883	3	35429	183	174	173	123	12.395	8.745
199170911	709	19.8	1991	7	6	6	4	2.41414	3	35477	2	35441	182	158	172	95	12.395	8.745
199172311	723	19.8	1991	19	6	6	4	2.41414	3	35511	3	32738	178	141	173	110	12.395	8.745
199172511	725	19.8	1991	-27	7	7	0	2.41414	3	24291	3	293212	180	150	172	112	12.395	8.745
199172911	729	19.8	1991	12	5	5	3	2.41414	3	35512	1	35495	177	145	164	110	12.395	8.745
199173311	733	19.8	1991	-26	7		1	2.41414	2	29069	3	24285	183	153	174	105	12.395	8.745
199173411	734	19.8	1991	21	6	6	2	2.41414	3	35531	2	35510	177	140	174	117	12.395	8.745
199173511	735	19.8	1991	-16	7	7	7	2.41414	3	19549	3	11348	183	150	169	103	12.395	8.745
199173611	736	19.8	1991	-6	6	5	4	2.41414	3	32816	3	32787	178	165	169	125	12.395	8.745
199174611	746	19.8	1991	-8	6		0	2.41414	3	19655	2	24273	175	140	173	115	12.395	8.745
199174811	748	19.8	1991	-10	5	5	1	2.41414	2	32775	2	24275	183	135	175	98	12.395	8.745
199175011	750	19.8	1991	-24	8	8	1	2.41414	3	29056	3	24299	181	144	176	100	12.395	8.745
199175111	751	19.8	1991	-20	8	7	2	2.41414	3	29056	2	29077	187	156	177	111	12.395	8.745
199175211	752	19.8	1991	-8	7	7	5	2.41414	2	32751	3	24276	183	159	174	104	12.395	8.745
199175611	756	19.8	1991	-16	6	6	6	2.41414	2	3568	3	15348	178	135	172	97	12.395	8.745
199176111	761	19.8	1991	2	6		0	2.41414	3	35424	3	35412	185	145	174	113	12.395	8.745
199176311	763	19.8	1991	19	4	4	0	2.41414	3	19502	2	35496	180	140	171	100	12.395	8.745
199176511	765	19.8	1991	-24	6	6	1	2.41414			3	19538	182	134			12.395	8.745
199176711	767	19.8	1991	-15	6	4	3	2.41414	3	19501	3	29096	181	143	172	113	12.395	8.745
199176811	768	19.8	1991	-18	8	8	4	2.41414	2	32756					175	98	12.395	8.745
199176911	769	19.8	1991	2	6	4	2	2.41414	3	19502	2	29095	180	173	171	105	12.395	8.745
199177311	773	19.8	1991	-20	5	5	4	2.41414	3	29067	2	24277	182	157	172	123	12.395	8.745
199177511	775	19.8	1991	-3	5	5	4	2.41414	3	32761	2	24278	183	175	171	116	12.395	8.745
199177811	778	19.8	1991	3	5		1	2.41414	3	15325	3	32776	181	165	169	101	12.395	8.745
199177911	779	19.8	1991	-22	7	7	1	2.41414	3	14675	3	24298	188	159	169	113	12.395	8.745
199178211	782	19.8	1991	13	6	6	4	2.41414	2	35579	1	35540	179	163	175	100	12.395	8.745
199178411	784	19.8	1991	-15	7	5	4	2.41414	3	24080					173	103	12.395	8.745
199178511	785	19.8	1991	9	5	5	3	2.41414	3	14612	2	35463	180	165	173	113	12.395	8.745
199178611	786	19.8	1991	-25	7	7	1	2.41414	2	25410	2	24287	178	129	175	100	12.395	8.745
199178811	788	19.8	1991	38	5	5	3	2.41414	3	35573	3	24288	176	163	174	103	12.395	8.745
199179111	791	19.8	1991	10	6	6	3	2.41414	1	29061	3	35459	176	155	172	109	12.395	8.745
199179211	792	19.8	1991	-10	5	4	0	2.41414			3	24282	181	140			12.395	8.745
199179611	796	19.8	1991	-6	7	7	3	2.41414	3	15325	3	32783	178	167	169	101	12.395	8.745
199179811	798	19.8	1991	36	6		4	2.41414	1	35572	3	27113	183	174	173	96	12.395	8.745
199180011	800	19.8	1991	14			4	2.41414	3	35530	1	30554	178	135	174	96	12.395	8.745
199180511	805	19.8	1991	-10	8	8	4	2.41414	2	32782	1	32774	176	140	173	113	12.395	8.745
199180611	806	19.8	1991	-7	6	6	6	2.41414	2	32781	3	32773	183	188	179	127	12.395	8.745
199181611	816	19.8	1991	-7	6	6	4	2.41414	3	280844	2	32772	180	158	172	110	12.395	8.745
199182011	820	19.8	1991	6	6	3	1	2.41414	3	35476	3	29060	183	177	175	110	12.395	8.745
199194411	944	19.8	1991	-10	7	7	3	2.41414	3	32795	1	24270	174	128	172	122	12.395	8.745
199194711	947	19.8	1991	-24	6	6	3	2.41414	3	7615	2	29054	180	133	173	120	12.395	8.745
199195311	953	19.8	1991	-10	6	6	0	2.41414	3	14624	1	32789	178	149	171	103	12.395	8.745
199195411	954	19.8	1991	-14	5	5	3	2.41414	2	32812	2	30657	177	133	177	118	12.395	8.745
199198011	980	19.8	1991	-6	2	2	2	2.41414	3	35475	1	32822	175	158	174	108	12.395	8.745
199205211	52	25.4	1992	-22	7	7	0	2.48031	1	37643	3	35600	180	163	176	120	5.76	28.23
199205611	56	25.4	1992	-3	5	5	4	2.48031	3	35561	3	42541	185	174	175	106	5.76	28.23
199205911	59	25.4	1992	10	6	6	4	2.48031	3	274769	3	37803	185	180	176	122	5.76	28.23
199207911	79	25.4	1992	-20	5		2	2.48031	3	35606	1	35602	182	190	174	110	5.76	28.23
199208311	83	25.4	1992	-21	5	4	1	2.48031	1	35645	2	27746	186	150	173	108	5.76	28.23
199208411	84	25.4	1992	-25	5	5	0	2.48031	1	35620	2	35601	178	150	171	110	5.76	28.23
199210211	102	25.4	1992	-19	7	7	3	2.48031	3	283904	3	42360	176	125	175	111	5.76	28.23
199210611	106	25.4	1992	9	7	5	0	2.48031	3	42363	1	42362	171	138	170	102	5.76	28.23
199210711	107	25.4	1992	-25	8	8	5	2.48031	3	19601	3	2543	182	178	171	102	5.76	28.23
199211211	112	25.4	1992	1	5	5	5	2.48031	1	42568	3	42460	181	174	173	105	5.76	28.23
199212111	121	25.4	1992	-2	6		3	2.48031	1	35527	3	42566	181	172	172	107	5.76	28.23
199213411	134	25.4	1992	-24	6	6	2	2.48031	1	35621	2	35614	180	168	175	120	5.76	28.23
199214111	141	25.4	1992	-18	6	6	4	2.48031	2	42381	3	35649	182	170	179	124	5.76	28.23
199214611	146	25.4	1992	-4	5	4	4	2.48031	1	42559	1	42546	183	172	175	120	5.76	28.23
199215111	151	25.4	1992	36	6	5	0	2.48031	1	36946	1	43313	180	166	170	113	5.76	28.23
199215811	158	25.4	1992	-11	5	4	4	2.48031	3	35475	3	32772	180	156	172	106	5.76	28.23
199216011	160	25.4	1992	-5	6		5	2.48031	1	32834	3	42413	183	164	173	121	5.76	28.23
199216611	166	25.4	1992	-7	6		5	2.48031	3	24022	3	2410	180	170	174	104	5.76	28.23
199217211	172	25.4	1992	5	3	3	3	2.48031	3	29057	1	43240	176	157	171	107	5.76	28.23
199218211	182	25.4	1992	-13	7	7	3	2.48031	1	42355	1	28425	180	154	173	126	5.76	28.23
199218611	186	25.4	1992	-11	8	7	1	2.48031	2	42425	1	35534	181	142	176	96	5.76	28.23
199219111	191	25.4	1992	-18	7	7	3	2.48031	1	35640	1	35641	176	151	170	116	5.76	28.23
199220011	200	25.4	1992	44	4	4	3	2.48031	1	43323	1	42367	179	177	175	109	5.76	28.23
199220811	208	25.4	1992	-11	7		0	2.48031			1	42366	183	186			5.76	28.23
199221011	210	25.4	1992	15	5	4	1	2.48031	1	28612	1	43206	183	190	173	118	5.76	28.23
199221211	212	25.4	1992	9			3	2.48031	1	43268	1	43272	182	151	165	104	5.76	28.23
199221811	218	25.4	1992	-14	7	5	2	2.48031	3	42377	1	42372	180	141	172	98	5.76	28.23
199222011	220	25.4	1992	-41	9		0	2.48031	3	24290	2	35599	185	153	178	116	5.76	28.23
199222511	225	25.4	1992	-13	4		0	2.48031	1	42434	1	42406	186	138	173	101	5.76	28.23
199222911	229	25.4	1992	5	5	4	2	2.48031	1	43259	1	43245	180	142	174	103	5.76	28.23
199223011	230	25.4	1992	-7	5		0	2.48031	1	42439	1	42427	180	164	173	120	5.76	28.23
199223111	231	25.4	1992	-11	4	3	3	2.48031	3	6581	1	42428	185	155	175	112	5.76	28.23
199223311	233	25.4	1992	-22	5	4	0	2.48031	2	35609	1	35608	183	178	168	106	5.76	28.23
199223411	234	25.4	1992	-12	5	5	5	2.48031	1	35619	2	42407	183	161	168	112	5.76	28.23
199223711	237	25.4	1992	-20	6	5	0	2.48031	1	35611	1	35639	181	137	167	100	5.76	28.23
199223811	238	25.4	1992	-11	6	6	2	2.48031	1	42424	1	42412	183	164	169	111	5.76	28.23
199224911	249	25.4	1992	4		4	4	2.48031	3	43246	3	43231	183	184	175	115	5.76	28.23
199227811	278	25.4	1992	-20	5	4	2	2.48031	1	35644	1	35623	182	166	172	108	5.76	28.23
199228111	281	25.4	1992	3	6	3	3	2.48031	1	43226	1	43210	183	158	169	109	5.76	28.23
199228311	283	25.4	1992	2	7	7	6	2.48031	3	42567	3	42565	182	170	175	119	5.76	28.23
199229211	292	25.4	1992	12	6	1	0	2.48031	1	19988	3	43223	180	179	172	120	5.76	28.23
199229611	296	25.4	1992	7			3	2.48031	1	43225	1	43207	178	162	169	109	5.76	28.23
199229711	297	25.4	1992	-14	6	6	6	2.48031	3	35476	1	42367	179	174	172	108	5.76	28.23
199230811	308	25.4	1992	-1	3		2	2.48031	3	19634	1	42564	180	191	183	112	5.76	28.23
199231111	311	25.4	1992	-11	6		4	2.48031	1	42444	3	42430	181	151	173	116	5.76	28.23
199231311	313	25.4	1992	-16	5		2	2.48031	3	284022	3	42431	181	167	179	121	5.76	28.23
199231411	314	25.4	1992	-14	6	6	5	2.48031	3	32777	1	42361	176	146	171	103	5.76	28.23
199231611	316	25.4	1992	42	6	6	2	2.48031	1	42439	3	43328	180	173	171	105	5.76	28.23
199232211	322	25.4	1992	-3	5	5	4	2.48031	3	42547	1	26161	181	156	176	118	5.76	28.23
199232811	328	25.4	1992	-23	5	5	0	2.48031	3	29069	1	35615	180	162	173	116	5.76	28.23
199233611	336	25.4	1992		5	0	0	2.48031			3	15177	179	170			5.76	28.23
199234911	349	25.4	1992	12	5	4	1	2.48031	3	43224	3	8651	183	188	175	118	5.76	28.23
199237511	375	25.4	1992	-5	4	4	4	2.48031	1	26081	2	42415	182	180	171	112	5.76	28.23
199239111	391	25.4	1992	10	5	4	3	2.48031	2	43244	1	42645	177	170	175	113	5.76	28.23
199239411	394	25.4	1992	-5	5	5	5	2.48031	1	42445	1	42433	178	172	175	102	5.76	28.23
199241311	413	25.4	1992	-16	6	5	0	2.48031			3	35626	182	160			5.76	28.23
199241511	415	25.4	1992	-26	5	5	0	2.48031	1	35613	3	35612	180	170	172	112	5.76	28.23
199250911	509	25.4	1992	8	6	6	3	2.48031	1	29085	1	35597	183	150	175	114	5.76	28.23
199251411	514	25.4	1992	5	5		4	2.48031	1	35516	1	42543	178	156	173	108	5.76	28.23
199251611	516	25.4	1992	-24	6	6	0	2.48031	3	42380	3	284070	180	142	173	100	5.76	28.23
199251811	518	25.4	1992	-26	6	6	2	2.48031	3	42357	3	35650	185	140	176	108	5.76	28.23
199252711	527	25.4	1992	-27	6	5	1	2.48031	3	35605	1	37690	180	168	179	106	5.76	28.23
199253411	534	25.4	1992	-9	4	3	3	2.48031	2	35567	1	42426	176	180	173	120	5.76	28.23
199253711	537	25.4	1992	-27	7	7	2	2.48031	1	35629	2	35627	183	144	170	106	5.76	28.23
199253811	538	25.4	1992	-19	8	8	3	2.48031	1	35632	1	35631	183	152	171	110	5.76	28.23
199254111	541	25.4	1992	-21	5	5	3	2.48031	2	42379	1	42378	182	146	173	126	5.76	28.23
199258111	581	25.4	1992	-1	5	5	5	2.48031	1	37511	1	43298	178	154	173	121	5.76	28.23
199260731	607	25.4	1992	-4	4		0	2.48031	3	32778	2	32764	180	170	176	119	5.76	28.23
199265111	651	25.4	1992	-21	7	7	5	2.48031	1	35635	1	35636	186	198	172	102	5.76	28.23
199265311	653	25.4	1992	-10	7		0	2.48031	1	42419	2	42411	186	148	173	110	5.76	28.23
199267111	671	25.4	1992	-20	6		2	2.48031	1	42495					175	118	5.76	28.23
199268011	680	25.4	1992	21	6		3	2.48031	1	43311	3	43312	179	145	176	108	5.76	28.23
199268211	682	25.4	1992	-14	5	5	0	2.48031	1	42359	1	42358	184	146	175	104	5.76	28.23
199268611	686	25.4	1992	-4	6		3	2.48031	3	32775	2	42432	186	140	175	102	5.76	28.23
199270311	703	25.4	1992		3	0	0	2.48031	3	1626	1	42429	180	190	169	110	5.76	28.23
199270611	706	25.4	1992	-15	7	7	5	2.48031	3	32781	3	42369	183	196	176	116	5.76	28.23
199270811	708	25.4	1992	-22	7	4	3	2.48031	3	280883	1	42364	182	161	173	116	5.76	28.23
199270911	709	25.4	1992	-13	7	7	3	2.48031	1	42437	3	42365	181	166	175	100	5.76	28.23
199271011	710	25.4	1992	-1	6		5	2.48031	1	42438	1	32845	182	171	175	114	5.76	28.23
199272311	723	25.4	1992	-10	5		0	2.48031			1	28478	179	153			5.76	28.23
199272511	725	25.4	1992	-13	7	7	5	2.48031	1	42403	1	42402	186	154	175	109	5.76	28.23
199272711	727	25.4	1992	4	6		4	2.48031	1	42424	1	43216	183	112	169	111	5.76	28.23
199272811	728	25.4	1992	-17	7	7	3	2.48031	3	42356	3	35648	183	156	175	106	5.76	28.23
199273011	730	25.4	1992	-3	6	6	6	2.48031	3	29056	1	42542	176	174	175	104	5.76	28.23
199273411	734	25.4	1992	-16	3	2	0	2.48031	1	35619	1	35618	172	153	168	118	5.76	28.23
199273511	735	25.4	1992	-26	6	6	1	2.48031	1	35611	1	35610	183	156	167	100	5.76	28.23
199274211	742	25.4	1992	-16	6	6	2	2.48031	2	42354	2	35630	178	164	172	126	5.76	28.23
199274611	746	25.4	1992	6	6	6	4	2.48031	3	426	1	42650	178	151	172	100	5.76	28.23
199274711	747	25.4	1992	-19	6	6	3	2.48031	3	24279	2	35646	179	148	174	114	5.76	28.23
199274911	749	25.4	1992	-4	6	6	2	2.48031	3	42356	2	11870	182	158	175	114	5.76	28.23
199275211	752	25.4	1992	-4	5	5	5	2.48031	1	42464	1	35647	180	136	171	116	5.76	28.23
199276311	763	25.4	1992	-10	6	6	3	2.48031	1	42468	3	42446	180	156	174	108	5.76	28.23
199276511	765	25.4	1992	42	4	4	0	2.48031			1	43320	183	144			5.76	28.23
199276611	766	25.4	1992	-28	8	8	2	2.48031			3	15343	182	166			5.76	28.23
199276911	769	25.4	1992	-10	6		3	2.48031	3	19502	1	42447	180	147	171	111	5.76	28.23
199278211	782	25.4	1992	-19	5	5	3	2.48031	3	29080	2	35628	182	166	174	102	5.76	28.23
199278311	783	25.4	1992	-21	7	6	2	2.48031	1	35637	1	35638	182	156	174	126	5.76	28.23
199278411	784	25.4	1992	-14	6	6	6	2.48031	1	42418	1	42410	180	160	175	106	5.76	28.23
199278511	785	25.4	1992	-25	8	7	5	2.48031	3	14612	3	35616	182	160	172	108	5.76	28.23
199278811	788	25.4	1992	-4	4	4	0	2.48031	3	32821	1	42544	177	164	171	106	5.76	28.23
199278911	789	25.4	1992	-29	7	6	3	2.48031	2	29061	3	35617	180	158	170	101	5.76	28.23
199279011	790	25.4	1992	-11	6	6	5	2.48031	3	42420	1	37555	181	190	178	111	5.76	28.23
199279211	792	25.4	1992	-17	5	3	3	2.48031	1	35634	3	35633	185	182	174	114	5.76	28.23
199279311	793	25.4	1992	-1	5		0	2.48031	3	42420	3	42545	186	174	178	129	5.76	28.23
199279611	796	25.4	1992	-7	5		4	2.48031	1	42421	3	12179	186	161	172	106	5.76	28.23
199279811	798	25.4	1992	2	5	5	5	2.48031	2	35572	1	43222	176	185	177	111	5.76	28.23
199280311	803	25.4	1992	8			5	2.48031	1	24950					166	107	5.76	28.23
199280511	805	25.4	1992	-8	7		0	2.48031	1	42436	1	42370	183	176	173	124	5.76	28.23
199281111	811	25.4	1992	-15	7	7	3	2.48031	3	12804	1	42368	180	176	172	111	5.76	28.23
199281211	812	25.4	1992	-6	6	6	4	2.48031	1	30956	2	279010	182	186	176	118	5.76	28.23
199281611	816	25.4	1992	-7	7		4	2.48031	1	42435	1	42414	177	170	174	118	5.76	28.23
199287811	878	25.4	1992	18	5	4	2	2.48031	1	35516	3	43264	182	153	170	106	5.76	28.23
199288711	887	25.4	1992	28	6		2	2.48031	3	8514	3	43314	182	140	175	106	5.76	28.23
199294511	945	25.4	1992	-18	6	6	1	2.48031	1	35842	1	35622	179	138	172	100	5.76	28.23
199294611	946	25.4	1992	-30	7	6	0	2.48031	1	35607	1	35603	177	142	169	99	5.76	28.23
199294711	947	25.4	1992	-22	7	6	3	2.48031	3	35812	1	35604	183	160	175	119	5.76	28.23
199294811	948	25.4	1992	-18	5	5	2	2.48031	1	35643	1	35624	178	156	172	100	5.76	28.23
199294911	949	25.4	1992	-17	7	6	0	2.48031	1	35594	1	35625	181	157	173	126	5.76	28.23
199295011	950	25.4	1992	-27	8	8	0	2.48031	1	35642	1	30998	182	138	172	96	5.76	28.23
199295111	951	25.4	1992	-14	6	6	2	2.48031	1	42417	1	42405	183	153	175	111	5.76	28.23
199295211	952	25.4	1992	-8	6		5	2.48031	3	19568	2	42409	181	176	173	124	5.76	28.23
199295311	953	25.4	1992	5	4	4	1	2.48031	1	43265					174	102	5.76	28.23
199295411	954	25.4	1992	40	5		0	2.48031	1	43324	1	43325	175	155	173	106	5.76	28.23
199296111	961	25.4	1992	-28	7		2	2.48031	1	42401					176	118	5.76	28.23
199297611	976	25.4	1992	-18			4	2.48031	2	42535	1	42536	182	132	175	110	5.76	28.23
199299111	991	25.4	1992	-18	6		3	2.48031	2	42388	1	42382	182	156	176	100	5.76	28.23
199299211	992	25.4	1992	-11	5		0	2.48031	1	42416	1	42404	177	160	173	104	5.76	28.23
199308211	82	2.8	1993	31	5	5	3	1.57143	3	10163	2	43344	179	160	178	113	0.36	2.525
199329311	293	2.8	1993	30	4	4	2	1.57143	3	21321	2	36295	182	160	173	101	0.36	2.525
199341211	412	2.8	1993	28	4	3	0	1.57143	2	29070	1	43332	181	164	174	100	0.36	2.525
199351611	516	2.8	1993	31	4	4	3	1.57143	3	32777	2	43336	179	176	175	106	0.36	2.525
199368911	689	2.8	1993	60	4	4	3	1.57143	3	42357	2	43409	182	151	176	110	0.36	2.525
199375711	757	2.8	1993	20	4	2	2	1.57143	2	43343	3	43333	181	148	175	99	0.36	2.525
199380011	800	2.8	1993	42	2	1	0	1.57143	2	42436	2	43340	180	156	176	112	0.36	2.525
199397111	971	2.8	1993	24	3	2	2	1.57143	2	43342	3	18698	180	168	171	122	0.36	2.525
199399111	991	2.8	1993	22	3	3	1	1.57143	3	19655	3	43337	181	138	178	110	0.36	2.525
1993105611	1056	2.8	1993	30	4	4	2	1.57143			1	41820	174	154			0.36	2.525
1993105711	1057	2.8	1993	29			2	1.57143			3	14169	182	146			0.36	2.525
1993105811	1058	2.8	1993	35	4	3	2	1.57143	3	43347	3	41637	181	144	173	99	0.36	2.525
1993105911	1059	2.8	1993	28			0	1.57143	3	43338	3	43345	189	134	174	116	0.36	2.525
1993106011	1060	2.8	1993	39	3	3	0	1.57143	3	43348	1	279100	183	160	175	110	0.36	2.525
199408311	83	8.8	1994	-13	4	4	4	1.81818	3	10163	2	43424	180	174	179	120	4.01	4.235
199411011	110	8.8	1994	19	5	4	4	1.81818	3	42424	3	40265	181	167	173	115	4.01	4.235
199413711	137	8.8	1994	25	4	2	0	1.81818	3	42403	3	43379	181	144	173	99	4.01	4.235
199413911	139	8.8	1994	3	6	6	2	1.81818	3	43441	3	43440	180	154	176	109	4.01	4.235
199414811	148	8.8	1994	8	6	6	0	1.81818	3	43444	2	42352	180	182	172	114	4.01	4.235
199417211	172	8.8	1994	43	5	5	3	1.81818	3	42379	3	26094	180	138	174	108	4.01	4.235
199417511	175	8.8	1994	9		3	0	1.81818	2	43446	3	43439	181	162	170	114	4.01	4.235
199417911	179	8.8	1994	13	5	5	1	1.81818	3	43351	1	43414	182	194	175	122	4.01	4.235
199421011	210	8.8	1994	11	7		3	1.81818	3	43447	3	43415	182	181	172	98	4.01	4.235
199421911	219	8.8	1994	16	5	5	4	1.81818	3	42436	3	43363	178	158	174	118	4.01	4.235
199432411	324	8.8	1994	18	6		0	1.81818			3	43356	181	165			4.01	4.235
199434211	342	8.8	1994	18	5		3	1.81818	3	32777	2	43432	183	186	172	104	4.01	4.235
199435611	356	8.8	1994	8	5		3	1.81818	2	37977	3	43417	180	169	180	116	4.01	4.235
199439211	392	8.8	1994	7	6	6	4	1.81818	2	43445	2	43413	183	200	174	110	4.01	4.235
199441111	411	8.8	1994	10	7		3	1.81818	3	43448	2	43416	185	199	175	110	4.01	4.235
199451311	513	8.8	1994	12	6	4	0	1.81818	3	42357	3	43422	183	174	177	113	4.01	4.235
199451911	519	8.8	1994	56	5		4	1.81818	3	42357	3	43422	183	174	175	106	4.01	4.235
199452811	528	8.8	1994		6	0	0	1.81818			3	43425	174	174			4.01	4.235
199453811	538	8.8	1994	11	7	5	2	1.81818	2	43422	1	43429	181	204	180	121	4.01	4.235
199454111	541	8.8	1994	11	4	4	2	1.81818	3	43352	3	43438	178	164	174	112	4.01	4.235
199464611	646	8.8	1994	9	6	5	4	1.81818	2	43353	3	43431	182	178	176	112	4.01	4.235
199464811	648	8.8	1994	5	3	3	3	1.81818	3	43443	1	43430	186	188	180	109	4.01	4.235
199465411	654	8.8	1994	17	6	6	3	1.81818	3	35573	2	43359	181	168	177	105	4.01	4.235
199472511	725	8.8	1994	5	7	6	2	1.81818	3	42403	3	43428	178	164	173	117	4.01	4.235
199473011	730	8.8	1994	8	7		0	1.81818	2	43449	2	43419	185	180	175	108	4.01	4.235
199473411	734	8.8	1994	14	6	6	1	1.81818	2	43357	1	43427	182	162	175	112	4.01	4.235
199473911	739	8.8	1994	14	5	5	2	1.81818	2	280777	3	32386	190	150	179	105	4.01	4.235
199475011	750	8.8	1994	12	5		0	1.81818	2	43361	3	43418	185	176	177	110	4.01	4.235
199475311	753	8.8	1994	14	6	6	2	1.81818	2	43449	1	43420	181	177	175	104	4.01	4.235
199476111	761	8.8	1994	12	5	5	0	1.81818			2	40057	184	170			4.01	4.235
199476211	762	8.8	1994	20	6	6	0	1.81818	3	19502	2	43385	181	145	173	92	4.01	4.235
199476311	763	8.8	1994	12	6		1	1.81818	3	19502	3	22497	183	166	173	100	4.01	4.235
199478111	781	8.8	1994	7	6	6	4	1.81818	3	43354	3	43423	186	196	182	112	4.01	4.235
199478811	788	8.8	1994	15	4		0	1.81818	3	43365	3	43364	181	138	175	106	4.01	4.235
199478911	789	8.8	1994	25		6	5	1.81818	3	19601	3	41637	179	192	173	106	4.01	4.235
199479111	791	8.8	1994		4	0	0	1.81818			3	43360	186	160			4.01	4.235
199481911	819	8.8	1994	4	5	5	2	1.81818	3	43355	2	43421	183	176	173	101	4.01	4.235
199488411	884	8.8	1994	7	6	5	2	1.81818	3	43450	3	42542	173	194	174	103	4.01	4.235
199489111	891	8.8	1994	17	5	4	1	1.81818	2	280777	3	36284	181	154	179	105	4.01	4.235
199490211	902	8.8	1994	8	5	4	0	1.81818	2	43361	3	42432	183	160	177	110	4.01	4.235
199494911	949	8.8	1994	10	5		1	1.81818	2	43384	3	43426	182	154	179	111	4.01	4.235
199496511	965	8.8	1994	4	6		2	1.81818	3	19658	1	43437	180	180	175	121	4.01	4.235
199498111	981	8.8	1994	11	6	6	2	1.81818	3	42418	1	43358	181	150	179	114	4.01	4.235
199499111	991	8.8	1994	19	5	2	1	1.81818	3	35620	3	43362	186	183	176	102	4.01	4.235
199505811	58	5.6	1995	32	6		4	1.67857	3	51019	3	7099378	181	176	173	103	1.845	8.385
199508311	83	5.6	1995	7	6		4	1.67857	3	10163	3	47999	187	192	174	114	1.845	8.385
199510211	102	5.6	1995	10	6		3	1.67857	2	48050	3	48001	182	180	175	108	1.845	8.385
199514511	145	5.6	1995	11	5		0	1.67857	3	43444	3	48004	184	183	170	105	1.845	8.385
199523711	237	5.6	1995	12	6		0	1.67857	3	43357	1	47997		181	173	103	1.845	8.385
199529511	295	5.6	1995	-22	6	6	3	1.67857	3	48005	1	48002	182	150	170	94	1.845	8.385
199534911	349	5.6	1995	-9	7		2	1.67857	3	42388	3	43416	183	187	172	107	1.845	8.385
199535011	350	5.6	1995	1	4		0	1.67857			1	44282	182	130			1.845	8.385
199563511	635	5.6	1995	-16	7		0	1.67857	3	44149	3	47995	182	187	174	115	1.845	8.385
199566111	661	5.6	1995	17	5		0	1.67857	3	43365	1	48008	174	184	177	115	1.845	8.385
199570411	704	5.6	1995	-18	5	5	0	1.67857	3	43352	3	43415	185	159	178	123	1.845	8.385
199570811	708	5.6	1995	-10	7		5	1.67857	1	48016	3	11998	185	166	173	98	1.845	8.385
199572811	728	5.6	1995	30	6		0	1.67857	3	48044	1	48017	183	168	175	114	1.845	8.385
199573411	734	5.6	1995	5	4		0	1.67857			1	47997	180	198			1.845	8.385
199575011	750	5.6	1995	12	6	6	2	1.67857	3	48044	2	48007	183	184	175	114	1.845	8.385
199576611	766	5.6	1995	-18	7	7	1	1.67857	3	43355	1	47996	185	185	172	107	1.845	8.385
199576711	767	5.6	1995	1	5		1	1.67857	1	48020	2	47998	185	203	167	86	1.845	8.385
199576911	769	5.6	1995	-20	7	7	3	1.67857	1	48003	3	43421	182	175	176	106	1.845	8.385
199577811	778	5.6	1995	5	5	5	5	1.67857	1	48038	1	48039	175	164	172	100	1.845	8.385
199578111	781	5.6	1995	17	6		0	1.67857	1	51008	1	48006	184	190	172	97	1.845	8.385
199578911	789	5.6	1995	-10	5	5	4	1.67857	3	19601	1	50158	180	178	171	96	1.845	8.385
199579211	792	5.6	1995	-21	6	6	0	1.67857	1	43442	3	48000	182	166	182	116	1.845	8.385
199579411	794	5.6	1995	-2	6	6	3	1.67857	1	48021	3	34356	180	173	170	112	1.845	8.385
199581911	819	5.6	1995	-6	6	6	0	1.67857	3	43444	2	40065	180	184	172	117	1.845	8.385
199590211	902	5.6	1995	-13	6		4	1.67857	3	43361	3	47994	180	165	173	115	1.845	8.385
199598611	986	5.6	1995	2	6		3	1.67857	2	48040	3	33427	175	118	168	102	1.845	8.385
1995106111	1061	5.6	1995	15	4	4	0	1.67857	3	51001					177	117	1.845	8.385
1995106211	1062	5.6	1995	18	4	4	0	1.67857	3	51002		41854	180	150	173	100	1.845	8.385
199605911	59	7.8	1996	52	5	5	4	2.23077	2	51141	1	51140	179	160	173	108	3.895	6.395
199607211	72	7.8	1996	12	6		3	2.23077	2	51069	1	51070	181	172	168	96	3.895	6.395
199609611	96	7.8	1996	12	6	0	0	2.23077			1	51039	180	166			3.895	6.395
199610011	100	7.8	1996	10	5		0	2.23077			3	51032	179	153			3.895	6.395
199610111	101	7.8	1996	12	4		0	2.23077			1	51033	176	176			3.895	6.395
199610511	105	7.8	1996		4		0	2.23077			1	51030	182	194			3.895	6.395
199612811	128	7.8	1996	-6	5	5	3	2.23077	1	51044	3	51045	183	178	172	122	3.895	6.395
199615111	151	7.8	1996	-6	6	6	5	2.23077	2	51048	1	51047	182	160	176	117	3.895	6.395
199616411	164	7.8	1996	-2	4	4	3	2.23077	1	48034	3	32772	185	171	175	105	3.895	6.395
199619111	191	7.8	1996	29			4	2.23077	3	43357	2	51038		160	177	108	3.895	6.395
199621011	210	7.8	1996	-11	6	6	4	2.23077	3	11109	1	51026	181	206	171	97	3.895	6.395
199622911	229	7.8	1996	31	6	6	4	2.23077	1	51118	2	24849	186	191	172	106	3.895	6.395
199623111	231	7.8	1996	33	6	5	0	2.23077	1	51117	1	51043		178	168	110	3.895	6.395
199631311	313	7.8	1996	13	6	4	4	2.23077	2	48016	3	51035	185	191		104	3.895	6.395
199631411	314	7.8	1996	32	4	3	0	2.23077	2	48016	1	51127	182	154	171	104	3.895	6.395
199634211	342	7.8	1996	11	6	6	4	2.23077	1	51077	2	12726	182	206	175	107	3.895	6.395
199634611	346	7.8	1996		7		0	2.23077			1	51036	182	199			3.895	6.395
199635711	357	7.8	1996	8	4	3	3	2.23077	3	51074	3	51031	182	184	173	110	3.895	6.395
199640011	400	7.8	1996	8	5		0	2.23077			3	35429	186	173			3.895	6.395
199651711	517	7.8	1996	-11	6	6	0	2.23077			1	51024	177	177			3.895	6.395
199652111	521	7.8	1996	4	5		3	2.23077	2	47948	3	47998	181	185	174	93	3.895	6.395
199653211	532	7.8	1996		7	0	0	2.23077			1	51043	184	182			3.895	6.395
199670911	709	7.8	1996	10	5	5	3	2.23077	1	51076	1	51042	182	187	166	108	3.895	6.395
199672511	725	7.8	1996		4		0	2.23077			2	51038	188	190			3.895	6.395
199672711	727	7.8	1996	16	7	7	4	2.23077	3	35508	1	51037	181	201	170	112	3.895	6.395
199676511	765	7.8	1996	12	5	4	3	2.23077	1	50203	2	51034	187	178	175	115	3.895	6.395
199676711	767	7.8	1996	1	4	4	3	2.23077	2	51050	1	51025	179	189	173	93	3.895	6.395
199677711	777	7.8	1996	-12	6	6	5	2.23077	3	43355	3	51027	190	198	174	106	3.895	6.395
199680211	802	7.8	1996	-2	6	6	3	2.23077	1	51049	1	51040	182	201	172	99	3.895	6.395
199687011	870	7.8	1996	-1	6	6	3	2.23077	3	51051	1	51041	179	168	177	100	3.895	6.395
199687211	872	7.8	1996	10	4	4	2	2.23077	3	51075	1	51029	178	188	181	121	3.895	6.395
199688611	886	7.8	1996	9	4	4	4	2.23077	3	43450	2	48039	179	176	172	100	3.895	6.395
199689111	891	7.8	1996	18	5	5	0	2.23077	3	35620	1	51105	184	155	178	109	3.895	6.395
199689211	892	7.8	1996	-8	6	6	3	2.23077	1	51046	3	45502	181	176	172	114	3.895	6.395
199696511	965	7.8	1996	10	6	6	2	2.23077	3	14568	1	51028	186	190	175	113	3.895	6.395
1996106311	1063	7.8	1996	12	8	8	2	2.23077	1	51079	1	41886	177	160	174	96	3.895	6.395
1996106411	1064	7.8	1996	14	5	3	1	2.23077	3	51001	3	32386	189	142	178	112	3.895	6.395
1996106511	1065	7.8	1996	11	6		2	2.23077	1	51078	2	7908	185	154	176	109	3.895	6.395
1996106611	1066	7.8	1996				3	2.23077	3	48040	1	41885	181	129	171	108	3.895	6.395
199711011	110	3.6	1997	-11		5	0	1.11111	3	42424	1	51202	182	130	175	103	0.615	8.215
199711411	114	3.6	1997	18	4	4	0	1.11111			3	51150	184	155			0.615	8.215
199723211	232	3.6	1997	39	5	5	0	1.11111			1	51210	175	157			0.615	8.215
199734911	349	3.6	1997	9	5	4	4	1.11111	3	42388	2	51146	180	166	173	107	0.615	8.215
199751311	513	3.6	1997	2	4	2	0	1.11111			1	51147	180	162			0.615	8.215
199752211	522	3.6	1997	2	4	4	3	1.11111	3	43355	1	59385	186	184	170	98	0.615	8.215
199773511	735	3.6	1997	11	6	0	0	1.11111			2	51148	182	175			0.615	8.215
199774911	749	3.6	1997		4	0	0	1.11111			2	51214	183	178			0.615	8.215
199777111	771	3.6	1997	47	4	2	1	1.11111	3	51227	1	51209	174	161	173	100	0.615	8.215
199778911	789	3.6	1997	1	4	4	0	1.11111	1	51204	3	35639	183	167	166	107	0.615	8.215
199779211	792	3.6	1997	11	5	5	2	1.11111	2	48036	3	4097	184	166	171	111	0.615	8.215
199781211	812	3.6	1997	22	3	3	2	1.11111	1	35032	1	56078	188	161	174	103	0.615	8.215
199781911	819	3.6	1997		4	0	0	1.11111			1	51149	183	171			0.615	8.215
199787111	871	3.6	1997	18	4	3	2	1.11111	1	51208	2	51203	182	176	168	109	0.615	8.215
199788511	885	3.6	1997	9	5	5	3	1.11111	2	50203	3	48039	179	163	175	101	0.615	8.215
199797211	972	3.6	1997	16	3	2	1	1.11111	1	51100	1	51201	182	150			0.615	8.215
1997106711	1067	3.6	1997	17	4	4	2	1.11111	2	51078	1	53721	179	152	178	107	0.615	8.215
1997106811	1068	3.6	1997	36	4	0	0	1.11111				53722	180	156			0.615	8.215
199817211	172	0.8	1998	17	4	4	3	1.5			1	51231	176	138			0.395	2.02
199851911	519	0.8	1998	4	3	3	1	1.5			3	51228	178	137			0.395	2.02
199872811	728	0.8	1998	21	4	3	2	1.5	2	51230	3	40979	181	150	174	106	0.395	2.02
199873611	736	0.8	1998		4	0	0	1.5									0.395	2.02
199914811	148	4.8	1999	-10	7	7	7	4.04167	3	51048		51245	176	183	172	110	10.75	3.45
199916011	160	4.8	1999	6	5	5	5	4.04167	3	51195	2	51246	177	188	174	110	10.75	3.45
199922811	228	4.8	1999	11	6	6	3	4.04167	3	51156	2	51241	175	168	172	109	10.75	3.45
199923411	234	4.8	1999	7	7	7	3	4.04167	2	62159		51153	175	169	174	98	10.75	3.45
199930511	305	4.8	1999	13	6	6	4	4.04167			1	51247	174	169			10.75	3.45
199931311	313	4.8	1999	8	6	6	5	4.04167	3	51194	1	51243	177	177	174	107	10.75	3.45
199931411	314	4.8	1999	20	7	7	4	4.04167	3	51194	3	51242	183	200	174	103	10.75	3.45
199933011	330	4.8	1999	-10		6	5	4.04167		51170		51171	182	139	179	113	10.75	3.45
199938811	388	4.8	1999	-10		7	5	4.04167	1	52093		51155	181	153	166	114	10.75	3.45
199952411	524	4.8	1999	1	6	6	2	4.04167				51244	172	169			10.75	3.45
199963711	637	4.8	1999		6	6	0	4.04167				51250	172	142			10.75	3.45
199964211	642	4.8	1999	12	6	6	3	4.04167	3	57838	2	51151	178	174	172	110	10.75	3.45
199967411	674	4.8	1999	6	5	5	3	4.04167	3	62158	1	51196	179	162	173	116	10.75	3.45
199970811	708	4.8	1999	-17	7	6	5	4.04167	3	51156	3	44404	181	175	172	109	10.75	3.45
199972711	727	4.8	1999	20	7	7	4	4.04167	1	62180	1	51249	176	171	169	105	10.75	3.45
199972811	728	4.8	1999	11	6	5	4	4.04167				51237	184	177			10.75	3.45
199973511	735	4.8	1999	-6	9	8	6	4.04167	2	51163	1	51154	179	160	171	112	10.75	3.45
199975611	756	4.8	1999	-6	7	6	2	4.04167				51238	172	176			10.75	3.45
199976411	764	4.8	1999	-9	7	6	2	4.04167	3	50203		51240	167	181	166	114	10.75	3.45
199976911	769	4.8	1999	11	7	7	6	4.04167	2	62166	2	51239	181	190	176	105	10.75	3.45
199978611	786	4.8	1999	27	5	5	5	4.04167	3	62192	1	51152	175	152	165	104	10.75	3.45
199979111	791	4.8	1999	-6			5	4.04167									10.75	3.45
199980511	805	4.8	1999	-15		6	5	4.04167			1	64719	180	185			10.75	3.45
199981111	811	4.8	1999	2	7	7	4	4.04167		51169		51248	164	161	175	114	10.75	3.45
200021211	212	5.91837	2000	-2	3	3	3	0.37931	1	62237	2	62232	179	190	171	105	0.15	11.35
200023411	234	5.91837	2000	15	4	4	0	0.37931	3	51163	1	62230	180	190	172	117	0.15	11.35
200024911	249	5.91837	2000		5	0	0	0.37931		62238	1	62243	177	151	164	105	0.15	11.35
200028211	282	5.91837	2000		4	0	0	0.37931	1	62235	1	62233	181	187	168	112	0.15	11.35
200029711	297	5.91837	2000		4	0	0	0.37931			1	62220	183	153			0.15	11.35
200051311	513	5.91837	2000	-7	6	6	0	0.37931	1	62216	2	62217	181	195	168	111	0.15	11.35
200051711	517	5.91837	2000	-1	5	5	2	0.37931	1	62224	3	51146	179	141	170	111	0.15	11.35
200063611	636	5.91837	2000	7	6	5	1	0.37931	1	62252	1	62231	179	177	170	105	0.15	11.35
200064611	646	5.91837	2000		4	0	0	0.37931			2	62228	180	191			0.15	11.35
200068911	689	5.91837	2000		5	0	0	0.37931	1	62216	3	62215	178	158	168	111	0.15	11.35
200070311	703	5.91837	2000	1	5	5	0	0.37931	2	62223	2	62222	180	175	173	102	0.15	11.35
200074511	745	5.91837	2000	15	4	4	0	0.37931	1	62236	2	62242	176	176	177	113	0.15	11.35
200076911	769	5.91837	2000	10	4	4	0	0.37931	1	62245	3	62244	176	179	170	121	0.15	11.35
200077111	771	5.91837	2000	-2	4	4	2	0.37931	1	62219	1	62218	177	195	173	115	0.15	11.35
200077411	774	5.91837	2000	6	5	4	0	0.37931	3	51079	3	62225	180	175	171	115	0.15	11.35
200078111	781	5.91837	2000		5	0	0	0.37931	1	62234	1	62226	175	158	168	100	0.15	11.35
200079411	794	5.91837	2000	-6	7	5	0	0.37931	1	62229	1	68302	185	192	175	113	0.15	11.35
200080611	806	5.91837	2000	3	4	3	0	0.37931	3	51157	1	62227	175	177	170	113	0.15	11.35
200081911	819	5.91837	2000	19	5	4	0	0.37931	1	62157	2	62248	180	172	169	98	0.15	11.35
200089011	890	5.91837	2000		4	0	0	0.37931	1	62247	3	62246	178	154	174	113	0.15	11.35
200089211	892	5.91837	2000		5	0	0	0.37931	1	62175	3	60348	185	195	170	107	0.15	11.35
200093511	935	5.91837	2000	-10	5	5	3	0.37931	1	62221	3	44404	185	190	170		0.15	11.35
2000106911	1069	5.91837	2000	6	3	2	0	0.37931	1	56701	3	48704	188	188	170	108	0.15	11.35
2000107011	1070	5.91837	2000	9	5	5	0	0.37931	2	20986	3	56673	178	176	170	103	0.15	11.35
2000107111	1071	5.91837	2000	26	4		0	0.37931	1	61269	1	66464	177	162	167	112	0.15	11.35
2000107211	1072	5.91837	2000				0	0.37931			1	63914	178	179			0.15	11.35
2000107311	1073	5.91837	2000	10	3	2	0	0.37931	1	61687	1	62239	183	186	170	112	0.15	11.35
2000107411	1074	5.91837	2000				0	0.37931			1	68900	180	184			0.15	11.35
2000107511	1075	5.91837	2000	20	4		0	0.37931	1	62241	2	63912	180	168	166	106	0.15	11.35
200116811	168	0.408163	2001	27	4	4	3	2.5			1	62261	181	127			0.945	0.64
200187111	871	0.408163	2001	29	4	3	2	2.5	3	50203	3	62262	175	131	176	103	0.945	0.64
200208111	81	7.95918	2002	-11	7	7	0	3.82051	1	62269	1	62270	175	161	167	106	9.63	6.52
200209311	93	7.95918	2002	18	6	5	2	3.82051			1	75133	175	152			9.63	6.52
200210211	102	7.95918	2002	4	6	6	6	3.82051									9.63	6.52
200213211	132	7.95918	2002	7			3	3.82051									9.63	6.52
200222311	223	7.95918	2002	1	7	7	1	3.82051			3	62330	181	185			9.63	6.52
200222811	228	7.95918	2002	27	5		0	3.82051									9.63	6.52
200223211	232	7.95918	2002	27	7	6	0	3.82051			2	75164	183	165			9.63	6.52
200223311	233	7.95918	2002	-18	7	7	7	3.82051			3	62272	175	147			9.63	6.52
200223411	234	7.95918	2002	7	5	3	3	3.82051			3	75132	178	166			9.63	6.52
200227811	278	7.95918	2002	-12			4	3.82051									9.63	6.52
200229711	297	7.95918	2002	-16	7	7	6	3.82051	3	62271	3	65266	181		173	117	9.63	6.52
200230111	301	7.95918	2002		6	0	0	3.82051									9.63	6.52
200231311	313	7.95918	2002	-1	6	6	5	3.82051	1	7096084	1	62320	182	163	169	103	9.63	6.52
200231511	315	7.95918	2002	13	5	5	2	3.82051			1	75139	177	148			9.63	6.52
200235611	356	7.95918	2002	-22			6	3.82051									9.63	6.52
200241311	413	7.95918	2002	31	7	7	4	3.82051			1	75138	180	158			9.63	6.52
200241511	415	7.95918	2002	-20	7	6	6	3.82051	1	62317	1	62280	150	170	168	109	9.63	6.52
200252911	529	7.95918	2002	15	5	2	2	3.82051									9.63	6.52
200264111	641	7.95918	2002	16	5	5	2	3.82051			3	56697	175	163			9.63	6.52
200265411	654	7.95918	2002	14	6	6	2	3.82051			3	70557	177	145			9.63	6.52
200265811	658	7.95918	2002	-17			6	3.82051	3	62318	3	62299	178	146	165	105	9.63	6.52
200267311	673	7.95918	2002	11	6	6	6	3.82051			1	75140	169	155			9.63	6.52
200269011	690	7.95918	2002	-6	7	7	4	3.82051			2	62268	181	186			9.63	6.52
200271611	716	7.95918	2002	-3	8	8	4	3.82051									9.63	6.52
200272711	727	7.95918	2002	-23			6	3.82051									9.63	6.52
200273511	735	7.95918	2002	-10	8	8	7	3.82051			3	51154	169	140			9.63	6.52
200274911	749	7.95918	2002	5	6		3	3.82051			1	75101	180				9.63	6.52
200275711	757	7.95918	2002	-2	7	6	5	3.82051	3	62331					166	115	9.63	6.52
200275811	758	7.95918	2002	13	5	5	5	3.82051			3	75108	182				9.63	6.52
200276311	763	7.95918	2002	-7	6	6	3	3.82051	3	30203	1	62324	181	132	177	109	9.63	6.52
200277111	771	7.95918	2002	-2	5	5	5	3.82051									9.63	6.52
200277911	779	7.95918	2002	-10	6	5	4	3.82051	3	62234	3	70065	175	172	162	115	9.63	6.52
200278811	788	7.95918	2002	-13	7	6	6	3.82051	1	70652	1	62300	180	171	172	106	9.63	6.52
200278911	789	7.95918	2002	-13			3	3.82051			2	62304	180				9.63	6.52
200279311	793	7.95918	2002	-2	6	6	4	3.82051	2	62319	1	62316	172	193	164	107	9.63	6.52
200281911	819	7.95918	2002	-6			5	3.82051			1	62325	180	158			9.63	6.52
200289511	895	7.95918	2002				5	3.82051									9.63	6.52
200293411	934	7.95918	2002		6		2	3.82051									9.63	6.52
200299111	991	7.95918	2002				5	3.82051									9.63	6.52
200305211	52	28.1633	2003		6	0	0	4.07971									5.22	26.55
200305811	58	28.1633	2003	-1	6	6	3	4.07971			3	75195	189	168			5.22	26.55
200306111	61	28.1633	2003	-8	7	6	6	4.07971			1	72524	180	181			5.22	26.55
200306511	65	28.1633	2003	1	6	6	2	4.07971			1	75196	185	185			5.22	26.55
200306911	69	28.1633	2003	-4	6	6	5	4.07971			2	75198	185	187			5.22	26.55
200307111	71	28.1633	2003	3	6	6	4	4.07971			1	75197	179	162			5.22	26.55
200307911	79	28.1633	2003	-10	6	6	4	4.07971									5.22	26.55
200308111	81	28.1633	2003	-4	6	6	0	4.07971			2	74455	175	170			5.22	26.55
200308211	82	28.1633	2003		6	0	0	4.07971									5.22	26.55
200308411	84	28.1633	2003	10	5	5	1	4.07971	1	79112	1	79096	175	155	173	123	5.22	26.55
200309311	93	28.1633	2003	17	5	4	2	4.07971			1	80118	178	165			5.22	26.55
200309411	94	28.1633	2003	-8	6	6	6	4.07971			3	70491	178	183			5.22	26.55
200309811	98	28.1633	2003	6	6	6	6	4.07971			1	79002	182	150			5.22	26.55
200310311	103	28.1633	2003	9	5	5	2	4.07971			2	79127	183	165			5.22	26.55
200310711	107	28.1633	2003	-8	7	6	5	4.07971									5.22	26.55
200311111	111	28.1633	2003	-9	6	6	5	4.07971	1	74227	3	79032	172	190	170	105	5.22	26.55
200311311	113	28.1633	2003	-2	6	5	4	4.07971				79163	178	141			5.22	26.55
200311411	114	28.1633	2003	16	6	6	6	4.07971			2	79162	176	170			5.22	26.55
200313211	132	28.1633	2003	1			3	4.07971									5.22	26.55
200313711	137	28.1633	2003	-7	7	7	6	4.07971			1	75549	180	183			5.22	26.55
200314611	146	28.1633	2003	-9	7	7	4	4.07971			1	79024	175	168			5.22	26.55
200314811	148	28.1633	2003	-1	6	6	3	4.07971	1	79036	1	75185	178	178	171	105	5.22	26.55
200315811	158	28.1633	2003	20	7	7	4	4.07971			1	79189	176	168			5.22	26.55
200316111	161	28.1633	2003	-7	7	7	7	4.07971			2	79037	179	180			5.22	26.55
200316411	164	28.1633	2003	1	6	5	5	4.07971			1	79038	175	180			5.22	26.55
200317411	174	28.1633	2003	53	7	6	2	4.07971			1	75211	176	192			5.22	26.55
200318011	180	28.1633	2003	1	6	5	5	4.07971			1	79019	184	169			5.22	26.55
200318111	181	28.1633	2003	-7	6	6	5	4.07971			2	79006	183	178			5.22	26.55
200320611	206	28.1633	2003	-6	6	6	5	4.07971									5.22	26.55
200321011	210	28.1633	2003	-10	7	7	4	4.07971	3	61835	1	79003	172	175	174	118	5.22	26.55
200322311	223	28.1633	2003	-1	6	6	3	4.07971			2	79060	184	178			5.22	26.55
200322511	225	28.1633	2003	-1	8	8	6	4.07971			1	62301	174	164			5.22	26.55
200325811	258	28.1633	2003	-10	7	6	4	4.07971			1	79059	175	145			5.22	26.55
200329711	297	28.1633	2003		7		0	4.07971									5.22	26.55
200329811	298	28.1633	2003	7	7		2	4.07971			1	80076	164	142			5.22	26.55
200330111	301	28.1633	2003		7	0	0	4.07971									5.22	26.55
200330211	302	28.1633	2003	-10	7	7	2	4.07971	1	79036	1	79026	171	191	172	116	5.22	26.55
200331011	310	28.1633	2003	-8	7	7	6	4.07971	1	79035	1	79022	178	185	173	117	5.22	26.55
200331211	312	28.1633	2003	1	6	6	6	4.07971			1	79126	181	151			5.22	26.55
200331311	313	28.1633	2003		5	5	5	4.07971									5.22	26.55
200332011	320	28.1633	2003	-6	6	6	5	4.07971			2	79033	178	178			5.22	26.55
200332211	322	28.1633	2003	-13	8	8	4	4.07971			2	62300	181	200			5.22	26.55
200334211	342	28.1633	2003	-6	7	7	6	4.07971	1	79161	1	79141	175	143	173	103	5.22	26.55
200334711	347	28.1633	2003	9	5	5	0	4.07971	1	79160	1	79113	180	150	167	92	5.22	26.55
200334911	349	28.1633	2003	-19	6	6	5	4.07971	2	74641	1	75181	180	168	176	112	5.22	26.55
200335111	351	28.1633	2003	1	6	6	6	4.07971									5.22	26.55
200335411	354	28.1633	2003	-6	7	5	5	4.07971			1	79004	175	172			5.22	26.55
200335811	358	28.1633	2003	16	5	5	2	4.07971			1	79097	182	180			5.22	26.55
200336011	360	28.1633	2003	6	6	6	1	4.07971	1	79111	1	62539	179	150	172	110	5.22	26.55
200337111	371	28.1633	2003	0	6	6	5	4.07971									5.22	26.55
200339211	392	28.1633	2003	-3	8	8	6	4.07971			1	75200	178	172			5.22	26.55
200341111	411	28.1633	2003	1	4	4	3	4.07971	1	80039	1	79007	177	175	173	105	5.22	26.55
200351111	511	28.1633	2003	0	6	6	6	4.07971	1	80116	1	79020	178	170	169	104	5.22	26.55
200351211	512	28.1633	2003			0	0	4.07971									5.22	26.55
200352211	522	28.1633	2003	-4	4	4	3	4.07971									5.22	26.55
200352311	523	28.1633	2003			0	0	4.07971									5.22	26.55
200352411	524	28.1633	2003	-4	6	6	4	4.07971									5.22	26.55
200352511	525	28.1633	2003	2	5	2	0	4.07971			1	79021	178	198			5.22	26.55
200352811	528	28.1633	2003	-7	6	5	5	4.07971									5.22	26.55
200353011	530	28.1633	2003	-3	6	6	4	4.07971									5.22	26.55
200353111	531	28.1633	2003	-7	7	7	5	4.07971			1	79029	178	170			5.22	26.55
200353511	535	28.1633	2003	-3			4	4.07971									5.22	26.55
200353911	539	28.1633	2003	5	7	7	6	4.07971			2	80186	181	135			5.22	26.55
200354111	541	28.1633	2003	3			4	4.07971									5.22	26.55
200356711	567	28.1633	2003	-20	7	7	7	4.07971									5.22	26.55
200363511	635	28.1633	2003	3	5	4	2	4.07971			2	76792	181	200			5.22	26.55
200363611	636	28.1633	2003	-6	6	5	4	4.07971									5.22	26.55
200363911	639	28.1633	2003	-15	6	5	5	4.07971			1	79045	180	157			5.22	26.55
200364111	641	28.1633	2003	0	6	6	5	4.07971	1	80199					176	90	5.22	26.55
200364411	644	28.1633	2003	-1	6	6	5	4.07971									5.22	26.55
200364511	645	28.1633	2003	11	6	4	4	4.07971			2	80088	179	185			5.22	26.55
200365011	650	28.1633	2003	-10	7	7	7	4.07971			1	75545	173	164			5.22	26.55
200365311	653	28.1633	2003	-1	7	7	7	4.07971									5.22	26.55
200365411	654	28.1633	2003	-1	5	5	5	4.07971			3	51152	178	152			5.22	26.55
200365711	657	28.1633	2003	2	6	6	6	4.07971									5.22	26.55
200365811	658	28.1633	2003	2	6	6	6	4.07971			1	75548	175	197			5.22	26.55
200366111	661	28.1633	2003	1	6	6	6	4.07971									5.22	26.55
200366211	662	28.1633	2003	19	7	7	1	4.07971			1	80169	176	162			5.22	26.55
200367211	672	28.1633	2003	-10	6	4	4	4.07971			1	79023	181	160			5.22	26.55
200367311	673	28.1633	2003	16	4	3	0	4.07971			2	79120	183	150			5.22	26.55
200368211	682	28.1633	2003		6	0	0	4.07971									5.22	26.55
200370611	706	28.1633	2003	-15	7	7	0	4.07971									5.22	26.55
200370811	708	28.1633	2003	-4	5	5	5	4.07971			1	79147	176	135			5.22	26.55
200371311	713	28.1633	2003	-2	7	6	1	4.07971									5.22	26.55
200372711	727	28.1633	2003	2	5	5	3	4.07971			2	79182	180	125			5.22	26.55
200372811	728	28.1633	2003	3	5	5	5	4.07971	1	80040	1	79010	181	205	170	106	5.22	26.55
200373111	731	28.1633	2003	-23	7	7	6	4.07971									5.22	26.55
200373311	733	28.1633	2003	-1	6	6	3	4.07971									5.22	26.55
200373411	734	28.1633	2003	-3	6	6	6	4.07971	1	80198					166	95	5.22	26.55
200373511	735	28.1633	2003	-7	5	5	5	4.07971			1	79052	178	178			5.22	26.55
200373611	736	28.1633	2003	4	5	5	2	4.07971			1	75550	175	171			5.22	26.55
200373911	739	28.1633	2003	5	6	5	4	4.07971			2	79027	181	175			5.22	26.55
200374211	742	28.1633	2003	1	6	6	6	4.07971									5.22	26.55
200374511	745	28.1633	2003			0	0	4.07971									5.22	26.55
200374611	746	28.1633	2003	-5	6	6	6	4.07971			1	75199	178	190			5.22	26.55
200374711	747	28.1633	2003	-6	6	6	5	4.07971			1	79005	180	184			5.22	26.55
200374811	748	28.1633	2003	-4	8	8	4	4.07971			2	79009	181	200			5.22	26.55
200375311	753	28.1633	2003			6	5	4.07971									5.22	26.55
200375511	755	28.1633	2003	-6	5	5	3	4.07971			1	79011	176	175			5.22	26.55
200376211	762	28.1633	2003	0	7	7	5	4.07971			2	79013	171	205			5.22	26.55
200377011	770	28.1633	2003	-4	7	6	6	4.07971			1	79014	176	165			5.22	26.55
200377111	771	28.1633	2003	-7	7	7	6	4.07971			3	62268	180	178			5.22	26.55
200377711	777	28.1633	2003	-1	6	5	5	4.07971			1	80007	178	152			5.22	26.55
200378311	783	28.1633	2003	-2	5	3	3	4.07971									5.22	26.55
200378611	786	28.1633	2003			0	0	4.07971									5.22	26.55
200378811	788	28.1633	2003	-5	8	8	8	4.07971			1	79047	181	175			5.22	26.55
200378911	789	28.1633	2003	1	5	5	4	4.07971			1	75546	178	183			5.22	26.55
200379011	790	28.1633	2003	-11	7	7	7	4.07971			2	75547	180	199			5.22	26.55
200379111	791	28.1633	2003	19	7	7	6	4.07971			2	80174	178	159			5.22	26.55
200379311	793	28.1633	2003	2	4	4	4	4.07971									5.22	26.55
200379411	794	28.1633	2003	2	6	6	5	4.07971									5.22	26.55
200379511	795	28.1633	2003	-2	5	5	4	4.07971									5.22	26.55
200379611	796	28.1633	2003	-11	7	7	5	4.07971			1	79046	182	172			5.22	26.55
200379811	798	28.1633	2003	-4	6	5	5	4.07971									5.22	26.55
200379911	799	28.1633	2003	-2	8	8	8	4.07971									5.22	26.55
200380011	800	28.1633	2003	1	6	5	5	4.07971									5.22	26.55
200380211	802	28.1633	2003	-8	6	6	6	4.07971			2	75541	179	191			5.22	26.55
200380511	805	28.1633	2003	25	6	5	0	4.07971			3	80180	178	154			5.22	26.55
200380611	806	28.1633	2003	-9	7	7	7	4.07971			2	79039	180	155			5.22	26.55
200380711	807	28.1633	2003	0	6	6	6	4.07971									5.22	26.55
200380811	808	28.1633	2003	24	6		5	4.07971			1	80193	177	169			5.22	26.55
200381211	812	28.1633	2003	-10	8		0	4.07971			1	75543	173	145			5.22	26.55
200381311	813	28.1633	2003	0	5	4	3	4.07971				74326					5.22	26.55
200381411	814	28.1633	2003	-6	7	7	7	4.07971			1	75542	173	194			5.22	26.55
200381811	818	28.1633	2003	1	4	4	4	4.07971	1	71315	3	76189	181	152	168	88	5.22	26.55
200381911	819	28.1633	2003	-9	6	6	0	4.07971			1	79025	180	174			5.22	26.55
200382011	820	28.1633	2003	-4	7	6	6	4.07971			1	79028	178	198			5.22	26.55
200387111	871	28.1633	2003	1	5	4	3	4.07971			1	79008	177	165			5.22	26.55
200387811	878	28.1633	2003	0	4	4	4	4.07971	3	80115					168	105	5.22	26.55
200388711	887	28.1633	2003	-13	5	5	5	4.07971			1	79012	178	169			5.22	26.55
200389111	891	28.1633	2003	0	7	6	5	4.07971				79030		130			5.22	26.55
200389211	892	28.1633	2003	-1	6	6	6	4.07971	1	80117	2	79031	183	202	172	111	5.22	26.55
200389311	893	28.1633	2003	-5	6	6	6	4.07971									5.22	26.55
200393511	935	28.1633	2003	-6	6	6	5	4.07971	1	80197	3	79034	181	170	175	95	5.22	26.55
200393611	936	28.1633	2003	12	5	4	3	4.07971			1	80047	178	120			5.22	26.55
200394411	944	28.1633	2003	-5	7	7	7	4.07971									5.22	26.55
200394511	945	28.1633	2003	-5	4	4	4	4.07971			1	79088	175	122			5.22	26.55
200394911	949	28.1633	2003	-10	6	6	5	4.07971									5.22	26.55
200409411	94	2.04082	2004	14	4	3	3	2.6			3	75269	180	121			0.68	1.775
200416811	168	2.04082	2004	28	4	4	3	2.6	1	75273	1	75258	177	188	159	102	0.68	1.775
200428211	282	2.04082	2004	14	5	5	4	2.6				75259	175	166			0.68	1.775
200428311	283	2.04082	2004	30	4	4	3	2.6			2	75260	176	186			0.68	1.775
200432811	328	2.04082	2004		4	0	0	2.6									0.68	1.775
200472811	728	2.04082	2004	18	5	5	1	2.6	3	62331					162	109	0.68	1.775
200476511	765	2.04082	2004	25	5	5	4	2.6	1	75272					160	108	0.68	1.775
200479011	790	2.04082	2004	25	3	2	2	2.6	2	75270	3	75265	170	145	175	109	0.68	1.775
200481211	812	2.04082	2004	9		4	4	2.6									0.68	1.775
200488411	884	2.04082	2004	7	6		2	2.6									0.68	1.775
200500411	4	15.3061	2005	5	4	4	4	2.92			2	84566	139	165			9.57	9.675
200504011	40	15.3061	2005	-1	8	6	5	2.92	1	80261	3	75297	173	176	173	113	9.57	9.675
200505811	58	15.3061	2005	2	6	5	3	2.92									9.57	9.675
200507911	79	15.3061	2005			0	0	2.92									9.57	9.675
200508111	81	15.3061	2005	-3		0	0	2.92									9.57	9.675
200508211	82	15.3061	2005	-2	8	7	2	2.92	1	80269	1	80268	178	158	170	103	9.57	9.675
200508411	84	15.3061	2005			0	0	2.92									9.57	9.675
200509811	98	15.3061	2005	34	7	7	0	2.92									9.57	9.675
200510011	100	15.3061	2005	19	6	4	0	2.92			3	84579	182	150			9.57	9.675
200510211	102	15.3061	2005	25	6	4	0	2.92									9.57	9.675
200510511	105	15.3061	2005	7	7	6	3	2.92			3	80292	169	139			9.57	9.675
200511011	110	15.3061	2005	12	5	5	1	2.92			2	84528	171	145			9.57	9.675
200511311	113	15.3061	2005	5	6	4	1	2.92									9.57	9.675
200513711	137	15.3061	2005	-2	6	6	5	2.92	3	80262	1	75299	181	198	171	101	9.57	9.675
200514611	146	15.3061	2005	43	6	5	1	2.92			3	86914	167	164			9.57	9.675
200518111	181	15.3061	2005	1	9	9	3	2.92									9.57	9.675
200518211	182	15.3061	2005		9	0	0	2.92									9.57	9.675
200518611	186	15.3061	2005	2	9	8	3	2.92	1	80267					167	101	9.57	9.675
200522111	221	15.3061	2005	-9	8	8	4	2.92	3	80250					169	105	9.57	9.675
200522411	224	15.3061	2005	-5	9	8	8	2.92									9.57	9.675
200522611	226	15.3061	2005	0	8	7	0	2.92									9.57	9.675
200523711	237	15.3061	2005	-25	6	5	5	2.92									9.57	9.675
200524111	241	15.3061	2005	10	7	7	5	2.92	2	80275	2	80276	170	142	172	107	9.57	9.675
200526111	261	15.3061	2005	2	7	6	3	2.92	1	80264	1	80251	187	175	170	114	9.57	9.675
200527811	278	15.3061	2005	12	6	6	5	2.92			2	84565	169	155			9.57	9.675
200529511	295	15.3061	2005	-1	6	6	6	2.92									9.57	9.675
200529611	296	15.3061	2005		6	0	0	2.92									9.57	9.675
200531211	312	15.3061	2005	-1	5	5	3	2.92			1	80287	174	140			9.57	9.675
200531411	314	15.3061	2005	19	7	4	0	2.92									9.57	9.675
200532211	322	15.3061	2005		5	4	0	2.92									9.57	9.675
200532511	325	15.3061	2005			0	0	2.92									9.57	9.675
200532711	327	15.3061	2005	0	6	5	5	2.92	3	80249	3	75298	184	166	165	115	9.57	9.675
200534611	346	15.3061	2005	7	5	5	0	2.92	1	80277	2	80273	177	142	175	102	9.57	9.675
200534711	347	15.3061	2005	-1	8	6	5	2.92	1	80274					172	112	9.57	9.675
200536811	368	15.3061	2005	2	6	6	4	2.92									9.57	9.675
200538411	384	15.3061	2005	5	6	6	5	2.92	1	80271					165	102	9.57	9.675
200538711	387	15.3061	2005	-9	6	6	0	2.92	2	80231		80223	184	186	166	120	9.57	9.675
200538811	388	15.3061	2005	3	7	7	5	2.92	2	80270					161	111	9.57	9.675
200540211	402	15.3061	2005	-3	6	6	6	2.92									9.57	9.675
200540811	408	15.3061	2005	23	5	3	0	2.92									9.57	9.675
200541411	414	15.3061	2005	-9	7	7	3	2.92	2	80249							9.57	9.675
200541511	415	15.3061	2005	9	8	8	3	2.92			2	80213	170	169			9.57	9.675
200551111	511	15.3061	2005		5	0	0	2.92			3	80298	170	157			9.57	9.675
200552711	527	15.3061	2005	15	6	6	3	2.92									9.57	9.675
200552911	529	15.3061	2005	-14	7	6	6	2.92	3	80257	1	75288			167	109	9.57	9.675
200563911	639	15.3061	2005	-9	6	6	0	2.92	3	80230	1	80202	178	161	164	102	9.57	9.675
200564711	647	15.3061	2005	-6	8	7	7	2.92									9.57	9.675
200565511	655	15.3061	2005	-5	7	7	6	2.92									9.57	9.675
200565711	657	15.3061	2005	6	5	4	3	2.92									9.57	9.675
200566111	661	15.3061	2005	4	6	6	3	2.92	1	80265	3	80201	171	190	164	116	9.57	9.675
200569211	692	15.3061	2005	-13	8	7	3	2.92									9.57	9.675
200570411	704	15.3061	2005	0	6	5	3	2.92									9.57	9.675
200572711	727	15.3061	2005	1	8	8	6	2.92	2	80249	2	80212	176	160			9.57	9.675
200572911	729	15.3061	2005	-7	9	8	6	2.92			1	80245	176	155			9.57	9.675
200573411	734	15.3061	2005	7	7	7	1	2.92									9.57	9.675
200573511	735	15.3061	2005	1	7	6	3	2.92	3	80263					171	107	9.57	9.675
200573611	736	15.3061	2005	-3	8	8	6	2.92			3	75300	173	167			9.57	9.675
200575011	750	15.3061	2005	-4	5	5	5	2.92									9.57	9.675
200575111	751	15.3061	2005	-3	6	5	4	2.92									9.57	9.675
200575511	755	15.3061	2005	13	4	4	4	2.92			1	86902	172	125			9.57	9.675
200575711	757	15.3061	2005	3	8	6	5	2.92									9.57	9.675
200576011	760	15.3061	2005	2	6	6	3	2.92			3	80217	179	178			9.57	9.675
200578111	781	15.3061	2005	2	6	5	4	2.92									9.57	9.675
200578811	788	15.3061	2005	8	7	7	7	2.92									9.57	9.675
200579911	799	15.3061	2005	7	6	4	3	2.92									9.57	9.675
200580011	800	15.3061	2005		5	0	0	2.92									9.57	9.675
200580111	801	15.3061	2005		5	0	0	2.92									9.57	9.675
200580211	802	15.3061	2005				0	2.92			3	84587	167	142			9.57	9.675
200581211	812	15.3061	2005	4	8	8	3	2.92									9.57	9.675
200582011	820	15.3061	2005	45	6	6	1	2.92									9.57	9.675
200588711	887	15.3061	2005	-8	6	6	4	2.92			1	75287	173	175			9.57	9.675
200589111	891	15.3061	2005	17	8	6	4	2.92			1	80282	177	139			9.57	9.675
200593611	936	15.3061	2005	34	7	7	4	2.92									9.57	9.675
200594411	944	15.3061	2005	-9	8	7	2	2.92			3	80229	165	172			9.57	9.675
200596011	960	15.3061	2005	3	7	5	4	2.92			3	84506	183	151			9.57	9.675
200605511	55	4.08163	2006	21	5	4	0	1.35			1	86935	176	183			1.88	9.72
200609411	94	4.08163	2006		6	0	0	1.35									1.88	9.72
200609811	98	4.08163	2006	21	5	5	3	1.35	3		1	86963	177	149.5	172	122	1.88	9.72
200610711	107	4.08163	2006	20	6	5	3	1.35	2	86938	3	75384	182	152	174	110	1.88	9.72
200614811	148	4.08163	2006	19	4	3	0	1.35	3	86934	3	62294	182	170	176	112	1.88	9.72
200622111	221	4.08163	2006	7	5	4	1	1.35	3	80250	3	87959	179	173	173	107	1.88	9.72
200622911	229	4.08163	2006			0	0	1.35									1.88	9.72
200629611	296	4.08163	2006	16	5	5	0	1.35			1	86927	185	190			1.88	9.72
200633111	331	4.08163	2006	21	4	3	2	1.35			3	86930	184	175			1.88	9.72
200634211	342	4.08163	2006	13	6	6	4	1.35	2	86931	2	86926	180	170	172	119	1.88	9.72
200636611	366	4.08163	2006	19	6	5	0	1.35	3	80249	1	86929	174	174	173	101	1.88	9.72
200651811	518	4.08163	2006	20	5	5	2	1.35	2	81862	1	83530	178	182	170	118	1.88	9.72
200653111	531	4.08163	2006	19	6	4	3	1.35	2	80267	3	79029	185	182	168	106	1.88	9.72
200667211	672	4.08163	2006	22	3	3	0	1.35			1	86928	177	158			1.88	9.72
200673311	733	4.08163	2006	20	7	2	0	1.35			3	70071	185	199			1.88	9.72
200676011	760	4.08163	2006	18	5	5	3	1.35			2	83501	179	164			1.88	9.72
200677811	778	4.08163	2006	25	6	5	3	1.35	3	75272	1	86925	184	187	175	127	1.88	9.72
200677911	779	4.08163	2006		5	0	0	1.35									1.88	9.72
200689911	899	4.08163	2006	22	5	5	3	1.35	2	86936	1	86938	174	173	175	109	1.88	9.72
200696611	966	4.08163	2006	17	5	3	0	1.35	3	75154	1	86924	177	140	173	108	1.88	9.72
200700211	2	2.65306	2007	32	4	4	4	2.84615	3	87053	3	87048	172	135	173	101	0.18	0.965
200706611	66	2.65306	2007	21	5	4	2	2.84615	3	87032	2	87030	172	142	169	106	0.18	0.965
200709411	94	2.65306	2007	36	5	4	4	2.84615	3	87052	3	87051	175	156	172	105	0.18	0.965
200731911	319	2.65306	2007	7	3	2	2	2.84615	3	80117	3	87021	177	166	177	107	0.18	0.965
200732411	324	2.65306	2007	24	5	5	3	2.84615	3	87033	3	87031	182	170	175	110	0.18	0.965
200736611	366	2.65306	2007	19	4	3	3	2.84615			3	71363	170	156			0.18	0.965
200766111	661	2.65306	2007	16	5	5	3	2.84615	3	75270	3	87023	180	155	178	107	0.18	0.965
200767411	674	2.65306	2007	21	5	4	3	2.84615	3	87024	3	87022	183	182	170	108	0.18	0.965
200770911	709	2.65306	2007	36	4	3	3	2.84615	3	87071	3	87066	178	181	175	108	0.18	0.965
200773411	734	2.65306	2007	28	4	3	3	2.84615	3	87046	3	87039	183	154	178	107	0.18	0.965
200775211	752	2.65306	2007	15	5	5	2	2.84615	2	87029	3	87020	178	150	169	115	0.18	0.965
200775911	759	2.65306	2007	35	4	4	4	2.84615	3	75154	2	87060	173	175	172	109	0.18	0.965
200780111	801	2.65306	2007	23	6	5	1	2.84615	3	87028	3	87025	175	172	176	120	0.18	0.965
200800311	3	12.0408	2008	-6	6	6	4	3.27119	2	95857	1	56628	180	133	169	112	8.615	4.915
200808411	84	12.0408	2008		4	0	0	3.27119									8.615	4.915
200808511	85	12.0408	2008	10	6	6	0	3.27119			1	94603	168	147			8.615	4.915
200812611	126	12.0408	2008	3	4	4	3	3.27119	3	95858	1	95860	169	144	165	127	8.615	4.915
200815111	151	12.0408	2008	2	6	6	0	3.27119	2	87028	2	87195	179	154	172	108	8.615	4.915
200816811	168	12.0408	2008	-12	7	7	7	3.27119			2	87135	178	169			8.615	4.915
200818011	180	12.0408	2008	5	6	6	3	3.27119	3	95926	3	95917	180	178	164	96	8.615	4.915
200818211	182	12.0408	2008	-9	8	8	7	3.27119			2	87099	174	171			8.615	4.915
200820311	203	12.0408	2008	-9	4	4	2	3.27119		83361	2	87095	176	155	173	114	8.615	4.915
200822411	224	12.0408	2008	-6	5	5	4	3.27119	3	87148	1	87149	179	143	168	100	8.615	4.915
200822611	226	12.0408	2008	25	5	5	0	3.27119			2	95932	171	158			8.615	4.915
200822911	229	12.0408	2008	-10	5	5	5	3.27119			1	87194	176	173			8.615	4.915
200825811	258	12.0408	2008	7	7	6	4	3.27119	1	92846	2	95931	175	143	168	110	8.615	4.915
200828111	281	12.0408	2008	-9	6	6	1	3.27119	1	87131	3	87108	178	154	162		8.615	4.915
200829511	295	12.0408	2008	-1	6	6	4	3.27119	3	80274	2	87115	175	175	165	103	8.615	4.915
200831511	315	12.0408	2008	3	5	5	2	3.27119	1	87054	1	95922	167	138	165	98	8.615	4.915
200832311	323	12.0408	2008	1	7	7	4	3.27119	1	95938	1	95939	177	126	168	98	8.615	4.915
200832411	324	12.0408	2008	13	5	5	3	3.27119	2	87033	3	95933	172	160	171	111	8.615	4.915
200834211	342	12.0408	2008	10	7	6	3	3.27119	1	95943					164	104	8.615	4.915
200834611	346	12.0408	2008	-6	7	7	5	3.27119	2	95859	3				163	113	8.615	4.915
200835611	356	12.0408	2008	-29	7	7	4	3.27119	3	80267	3	87039	172	162	168	112	8.615	4.915
200835711	357	12.0408	2008	-19	5	5	3	3.27119			2	87079	177	156			8.615	4.915
200836511	365	12.0408	2008	8	5	5	3	3.27119	3	95937	2	95861	174	155	171	107	8.615	4.915
200837411	374	12.0408	2008	-15	7	7	6	3.27119	2	87116	3	87089	180	166	170	105	8.615	4.915
200837711	377	12.0408	2008	-9	6	6	2	3.27119			1	92681	174	153			8.615	4.915
200839911	399	12.0408	2008	-16	6	6	5	3.27119	3	87100	3	92831	182	149	169	105	8.615	4.915
200840311	403	12.0408	2008	-14	6	5	5	3.27119	3	87098	1	87094	184	173	173	119	8.615	4.915
200841311	413	12.0408	2008	14	5	4	0	3.27119			3	95936	179	137			8.615	4.915
200841411	414	12.0408	2008	-16	7	6	4	3.27119	3	86936	3	87025	178	165	175	109	8.615	4.915
200852911	529	12.0408	2008	-23	6	5	5	3.27119	2	87087	2	87080	178	145	173	123	8.615	4.915
200863911	639	12.0408	2008	-5	6	6	6	3.27119			3	87186	181	181			8.615	4.915
200864311	643	12.0408	2008	-13	7	7	6	3.27119	2	87151	2	87121	175	153	167	102	8.615	4.915
200864411	644	12.0408	2008		3	0	0	3.27119									8.615	4.915
200864611	646	12.0408	2008		3	0	0	3.27119									8.615	4.915
200865311	653	12.0408	2008	10	6	6	2	3.27119	1	87150	2	95934	172	149		97	8.615	4.915
200866111	661	12.0408	2008	-6	7	6	5	3.27119	1	87150	3	87023	178	140	163	100	8.615	4.915
200867211	672	12.0408	2008	1	6	6	3	3.27119	1	87131	1	84263	175	144	170	117	8.615	4.915
200867411	674	12.0408	2008	-8	6	5	4	3.27119	3	87024	1	87134	170	177	164	105	8.615	4.915
200869211	692	12.0408	2008	12	4	2	2	3.27119			1	95972	178	130			8.615	4.915
200870711	707	12.0408	2008	-9	8	7	2	3.27119	3	87141	3	87133	171	155	175	119	8.615	4.915
200870911	709	12.0408	2008	-4	5	5	3	3.27119			1	84253	178	162			8.615	4.915
200872711	727	12.0408	2008	-9	7	6	6	3.27119	3	80249	1	87090	175	185	170	106	8.615	4.915
200872811	728	12.0408	2008	-4	6	6	5	3.27119	2	87029	2	87091	184	180	170	112	8.615	4.915
200873311	733	12.0408	2008	-14	4	4	4	3.27119	3	87046	2	87096	181	174	174	113	8.615	4.915
200873411	734	12.0408	2008			0	0	3.27119									8.615	4.915
200875711	757	12.0408	2008	57	6	6	6	3.27119	2	95983	2	87091	175	161	179	115	8.615	4.915
200875911	759	12.0408	2008		3	0	0	3.27119									8.615	4.915
200876011	760	12.0408	2008	-7	4	4	4	3.27119	2	75174	3	87092	180	168	165	104	8.615	4.915
200876211	762	12.0408	2008	-13	6	6	5	3.27119	3	87097	3	87093	178	172	175	101	8.615	4.915
200876611	766	12.0408	2008		2	0	0	3.27119			1	95949	174	143			8.615	4.915
200877111	771	12.0408	2008	8	5	4	2	3.27119	2	95918	1	95920	181	169	166	117	8.615	4.915
200877211	772	12.0408	2008	-2	7	7	2	3.27119	1	95919	1		171	120	160	102	8.615	4.915
200877811	778	12.0408	2008	20	6	6	0	3.27119	3	75272	2	95921	170	145	173	104	8.615	4.915
200879411	794	12.0408	2008	-10	5	5	4	3.27119									8.615	4.915
200879811	798	12.0408	2008	12	6	6	4	3.27119	1	95948	1	95935	174	161	167	114	8.615	4.915
200882011	820	12.0408	2008	-11	7	7	5	3.27119	3	87132	2	87107	177	157	166	102	8.615	4.915
200889111	891	12.0408	2008	-13	7	7	7	3.27119	3	87088	3	87086	175	182	167	97	8.615	4.915
200889311	893	12.0408	2008	57	5	4	4	3.27119	2	84172	2	95973	182	165	170	100	8.615	4.915
200896611	966	12.0408	2008	-10	6	6	4	3.27119	1	87159	1	87160	175	130	162	102	8.615	4.915
200900611	6	10.2041	2009	-10	5	5	4	2.92	1	87140	1	96004	174	166	163	114	4.99	25.165
200909611	96	10.2041	2009		5	0	0	2.92			1		177	163			4.99	25.165
200918611	186	10.2041	2009	-5	5	5	5	2.92	3	87088	1	96041	181	166	166	103	4.99	25.165
200919511	195	10.2041	2009	4	5	5	2	2.92	2	101015	3	96030	173		173	105	4.99	25.165
200922311	223	10.2041	2009	19	7	5	2	2.92	1	101081	1	101080	172	151	161	101	4.99	25.165
200922411	224	10.2041	2009	-2	5	5	4	2.92	2	92846	1	96033	177	146	171	105	4.99	25.165
200923111	231	10.2041	2009	-9	6	6	5	2.92	1	96085	1	96008	180	154	173	106	4.99	25.165
200924211	242	10.2041	2009	-10	6	6	5	2.92	2	96002	1	96003	182	176	169	109	4.99	25.165
200925811	258	10.2041	2009	-11	4	4	4	2.92			1	96006	172	162			4.99	25.165
200927811	278	10.2041	2009	10	6	6	1	2.92	1	101035	1	101057	177	149	174	113	4.99	25.165
200929211	292	10.2041	2009	18	4	2	0	2.92			1	101086	177	139			4.99	25.165
200929611	296	10.2041	2009	-6	4	4	3	2.92	3	80274	1	96029	177	143	167	104	4.99	25.165
200931311	313	10.2041	2009	2	5	5	5	2.92	1	87180	3	101013	179	169	171	113	4.99	25.165
200935111	351	10.2041	2009	9	5	5	2	2.92	1	101036	1	101025	180	132	173	107	4.99	25.165
200935211	352	10.2041	2009		6	0	0	2.92									4.99	25.165
200935411	354	10.2041	2009	30	5	5	2	2.92			2	101087	176	159			4.99	25.165
200935711	357	10.2041	2009	-5	5	4	4	2.92			1	96032	172	188			4.99	25.165
200936311	363	10.2041	2009	-15	6	5	5	2.92	2	96000	1	95994	182	185	172	115	4.99	25.165
200938211	382	10.2041	2009	-9	6	6	5	2.92	2	95943	3	96007	176	154	167	108	4.99	25.165
200940311	403	10.2041	2009	-6	6	6	4	2.92	1	95970	3	92833	176	133	173	111	4.99	25.165
200941511	415	10.2041	2009	-4	5	4	4	2.92	1	96040	1	96039	178	143	171	111	4.99	25.165
200951111	511	10.2041	2009		4	4	0	2.92									4.99	25.165
200953011	530	10.2041	2009	-4	5	5	3	2.92	2	84172	1	96028	176	151	167	97	4.99	25.165
200963711	637	10.2041	2009			0	0	2.92									4.99	25.165
200964411	644	10.2041	2009	-7	6	5	5	2.92			1	87152	177	156			4.99	25.165
200964611	646	10.2041	2009	19	6	6	4	2.92			1	101088	174	114			4.99	25.165
200965511	655	10.2041	2009	-6	5	5	3	2.92	3	96014	1	95999	177	165	172	106	4.99	25.165
200966211	662	10.2041	2009	-7	6	6	6	2.92	2	87150	1	95998	174	202	165	101	4.99	25.165
200967311	673	10.2041	2009	4	6	6	4	2.92	1	101014	1	101012	175	140	172	115	4.99	25.165
200967711	677	10.2041	2009		5	5	0	2.92			1	89936	176	182			4.99	25.165
200968311	683	10.2041	2009	8	5	5	1	2.92	1	96059	1	96058	175	153	165	100	4.99	25.165
200970811	708	10.2041	2009	-15	7	7	6	2.92	2	87054	1	95996	179	172	161	103	4.99	25.165
200973511	735	10.2041	2009		5	5	0	2.92	3	87046	1	101062	169	128	176	99	4.99	25.165
200973711	737	10.2041	2009	-9	4	4	0	2.92	3	96009	1	96005	172	175	168	110	4.99	25.165
200973911	739	10.2041	2009	-3	7	7	3	2.92	1	89971	3	96042	182	142	172	107	4.99	25.165
200974511	745	10.2041	2009		3	0	0	2.92									4.99	25.165
200974711	747	10.2041	2009	-5	6	6	4	2.92	3	80267	1	96031	178	138	169	100	4.99	25.165
200975111	751	10.2041	2009	-7	5	5	3	2.92	1	96013	3	96012	180	169	162	106	4.99	25.165
200976311	763	10.2041	2009	-10	7	7	6	2.92	3	87097	3	11424	176	171	170	105	4.99	25.165
200976711	767	10.2041	2009	0	4	4	3	2.92	3	87097	2	96011	172	176	174	102	4.99	25.165
200977111	771	10.2041	2009	-1	6	6	4	2.92	1	96060	2	96010	178	176	170	95	4.99	25.165
200977911	779	10.2041	2009		4	0	0	2.92									4.99	25.165
200978211	782	10.2041	2009	10	7	7	0	2.92	1	101063	1	96089	171	142	169	97	4.99	25.165
200980511	805	10.2041	2009	28	6	5	3	2.92			2	83387					4.99	25.165
200980611	806	10.2041	2009		5	0	0	2.92									4.99	25.165
200981211	812	10.2041	2009	-9	6	6	5	2.92	2	96015	1	95997	180	188	167	99	4.99	25.165
200981911	819	10.2041	2009	-16	6	6	6	2.92	2	87131	1	95995	184	170	163	117	4.99	25.165
200987011	870	10.2041	2009	-12	5	5	5	2.92	1	95857	1	96001	170	176	169	114	4.99	25.165
200989511	895	10.2041	2009				4	2.92									4.99	25.165
200998211	982	10.2041	2009				2	2.92									4.99	25.165
201060811	608	0.612245	2010		5	0	0	1									0.65	1.18
201076311	763	0.612245	2010	9	4	4	1	1	3	87097	2	101106	179	158	173	110	0.65	1.18
201089111	891	0.612245	2010	13	6	5	2	1	2	101108	3	101107	178	143	164	104	0.65	1.18
201105611	56	6.10526	2011				0	3.41379									13.14	3.865
201107911	79	6.10526	2011	9	7	7	4	3.41379	3	96002	3	102154	176	129	166	107	13.14	3.865
201108411	84	6.10526	2011	-10	6	6	6	3.41379	2	101117	2	101115	177	178	166	105	13.14	3.865
201109411	94	6.10526	2011	9	8	7	6	3.41379	1	101143	2	101179	175	159	168	111	13.14	3.865
201112611	126	6.10526	2011	16	1	0	0	3.41379			3	101178	180	168			13.14	3.865
201114911	149	6.10526	2011	15	7	6	2	3.41379			3	101210	174	151			13.14	3.865
201115011	150	6.10526	2011	-12	6	5	5	3.41379	2	101125	3	101116	182	165	172	119	13.14	3.865
201117211	172	6.10526	2011	-3	7	7	7	3.41379	3	87024	3	101150	178	157	164	114	13.14	3.865
201117511	175	6.10526	2011	54	5	5	1	3.41379	1	101244	2	102144	181	155	175	105	13.14	3.865
201118111	181	6.10526	2011	22	7	7	3	3.41379	1	101233	3	101232	182	154	166	103	13.14	3.865
201119511	195	6.10526	2011	-3	3	0	0	3.41379			1						13.14	3.865
201121011	210	6.10526	2011	60	5	4	2	3.41379			3	49960	172				13.14	3.865
201122311	223	6.10526	2011	22	6	6	0	3.41379			3	101231	189	134			13.14	3.865
201126911	269	6.10526	2011	8	7	7	1	3.41379	3	87071	1	101152	175	175	176	114	13.14	3.865
201128111	281	6.10526	2011	2	6	6	4	3.41379	2	101125	1	101149	180	175	172	110	13.14	3.865
201130011	300	6.10526	2011	-3	7	7	7	3.41379	3	101108	1	101145	172	195	163	112.5	13.14	3.865
201130511	305	6.10526	2011	34	5	4	1	3.41379	2	101125	1	101242	182	152	172	125	13.14	3.865
201135811	358	6.10526	2011	1	6	6	2	3.41379	2	101117	3	101148	173	152	166	114	13.14	3.865
201136311	363	6.10526	2011	-5	7	7	6	3.41379	3	96000	2	101126	185	184	173	109	13.14	3.865
201136411	364	6.10526	2011	-4	7	7	5	3.41379	3	96002	3	49960	172	178	166	108	13.14	3.865
201141311	413	6.10526	2011	-3	7	7	5	3.41379	1	101143	3	87194	183	159	168	109	13.14	3.865
201167211	672	6.10526	2011	-4	7	7	7	3.41379	3	87132	2	101144	173	180	172	111.5	13.14	3.865
201167411	674	6.10526	2011	16	7	7	3	3.41379	1	101216	1	95499	171	127	165	113	13.14	3.865
201171611	716	6.10526	2011	-20	7	7	6	3.41379	2	101113	2	101112	178	167	176	110	13.14	3.865
201172811	728	6.10526	2011	1	6	4	0	3.41379	1	101118	1	101147	182	198	163	106	13.14	3.865
201173811	738	6.10526	2011	7	6	5	2	3.41379	1	101158	1	101151	177	146	168	101	13.14	3.865
201175911	759	6.10526	2011	-13	4	4	4	3.41379	1	101118	1	101114	171	155	163	100	13.14	3.865
201187111	871	6.10526	2011	-3	6	6	5	3.41379	3	87058	3	101142	182	179	164	115	13.14	3.865
201197211	972	6.10526	2011	-5	5	5	5	3.41379	1	101159	1	101146	183	157	166	108	13.14	3.865
201203511	35	18.3158	2012	-3	6	5	4	2.09195	1	109183					170	115	6.27	24.56
201206211	62	18.3158	2012	-4	6	6	0	2.09195	3	101276	1	101274	182	144	171	113	6.27	24.56
201207111	71	18.3158	2012	-9	6	6	5	2.09195	2	101244	1	101252	179	166	175	113	6.27	24.56
201207711	77	18.3158	2012	19	4	4	3	2.09195	3	101035	1	109333	177	151	174	111	6.27	24.56
201209411	94	18.3158	2012	7	9	9	5	2.09195	1	109235	3	109232	180	173	171	114	6.27	24.56
201209811	98	18.3158	2012			0	0	2.09195									6.27	24.56
201210011	100	18.3158	2012	13	6	6	5	2.09195	1	109286	1	109278	175	147	167	104	6.27	24.56
201211321	113	18.3158	2012	17	4	4	1	2.09195	1	109325	1	109323	177	132	167	103	6.27	24.56
201212811	128	18.3158	2012	21	6	6	1	2.09195	1	109363	1	109360	179	132	172	109	6.27	24.56
201214511	145	18.3158	2012	0	5	5	2	2.09195	3	87132	1	109166	177	143	174	94	6.27	24.56
201214611	146	18.3158	2012	17	6	0	0	2.09195									6.27	24.56
201214711	147	18.3158	2012	-16	7	7	6	2.09195	1	101249	3	101248	180	168	172	122	6.27	24.56
201215811	158	18.3158	2012	-8	6	6	4	2.09195	1	101212	1	101250	182	173	167	106	6.27	24.56
201216011	160	18.3158	2012	-4	5	5	4	2.09195	1	101280	2	101253	174	172	176	114	6.27	24.56
201216611	166	18.3158	2012	19	6	5	3	2.09195	3	109362	3	109361	182	137	174	111	6.27	24.56
201220011	200	18.3158	2012	5	7	7	3	2.09195	3	87132	3	109182	179	124		96	6.27	24.56
201221011	210	18.3158	2012			0	0	2.09195									6.27	24.56
201221012	210	18.3158	2012		3	0	0	2.09195									6.27	24.56
201222111	221	18.3158	2012	20			0	2.09195									6.27	24.56
201222511	225	18.3158	2012		6	0	0	2.09195									6.27	24.56
201223011	230	18.3158	2012	16	3	3	0	2.09195									6.27	24.56
201223111	231	18.3158	2012	12	5	5	1	2.09195	1	104258	1	109263	170	121	168	109	6.27	24.56
201224511	245	18.3158	2012	-5			0	2.09195									6.27	24.56
201224911	249	18.3158	2012	15	6	5	0	2.09195									6.27	24.56
201225611	256	18.3158	2012	6	5	3	3	2.09195	1	109234	1	109204	180	172	169	113	6.27	24.56
201228211	282	18.3158	2012			0	0	2.09195									6.27	24.56
201229511	295	18.3158	2012	-5	6	6	5	2.09195	1	101282	1	101281	175	122	167	115	6.27	24.56
201230511	305	18.3158	2012	8	4	4	2	2.09195			2	109245	179	133			6.27	24.56
201230711	307	18.3158	2012	-7	8	8	5	2.09195	1	104168	2	101149	180	188	171	118	6.27	24.56
201230811	308	18.3158	2012	6	3	3	2	2.09195	1	109194	1	109184	176	132	174	110	6.27	24.56
201232011	320	18.3158	2012	1	4	4	2	2.09195	1	101294	2	101288	179	130	166	97	6.27	24.56
201232211	322	18.3158	2012	26	5	4	3	2.09195	1	109376	1	109371	174	131	169	120	6.27	24.56
201232711	327	18.3158	2012			0	0	2.09195									6.27	24.56
201234611	346	18.3158	2012	6	5	3	3	2.09195	1	109233	1	109211	182	159	176	121	6.27	24.56
201235211	352	18.3158	2012	1	6	6	3	2.09195	1	109181	3	109165	181	141	175	105	6.27	24.56
201235411	354	18.3158	2012	26	5	5	4	2.09195			1	109369	183	159			6.27	24.56
201235711	357	18.3158	2012	-1	4	4	4	2.09195	3	87058	1	109155	181	167	171	106	6.27	24.56
201235811	358	18.3158	2012			0	0	2.09195									6.27	24.56
201236211	362	18.3158	2012	-3	5	5	2	2.09195			1	101273	175	145			6.27	24.56
201236411	364	18.3158	2012	1	4	4	3	2.09195	3	87046	1	109151	175	134	179	105	6.27	24.56
201237811	378	18.3158	2012	0	5	5	3	2.09195	1	109193	1	109192	178	137	173	117	6.27	24.56
201239711	397	18.3158	2012	34	5	5	3	2.09195	2	109387	3	73135	170	126	177	110	6.27	24.56
201241411	414	18.3158	2012	2	6	5	1	2.09195	2	101143	3	109191	182	124			6.27	24.56
201248611	486	18.3158	2012			0	0	2.09195									6.27	24.56
201250411	504	18.3158	2012	-3	4	4	0	2.09195			3	101265	173	145			6.27	24.56
201251511	515	18.3158	2012	12	4	4	2	2.09195	1	109356	1	109264	180	155	167	107	6.27	24.56
201251811	518	18.3158	2012	2	4	4	4	2.09195	1	94380	1	104106	182	151	175	99	6.27	24.56
201252311	523	18.3158	2012	10	5	5	1	2.09195	1	109266	1	109265	177	146	170	106	6.27	24.56
201252911	529	18.3158	2012			0	0	2.09195									6.27	24.56
201254011	540	18.3158	2012	3	5	5	5	2.09195	1	109224	2	109185	172	148	168	118	6.27	24.56
201255011	550	18.3158	2012	42	3	2	2	2.09195	1	109393	3	109392	174	133	176	104	6.27	24.56
201255211	552	18.3158	2012	1			0	2.09195									6.27	24.56
201258411	584	18.3158	2012				0	2.09195									6.27	24.56
201258611	586	18.3158	2012	-2			3	2.09195			1	109222	185	130			6.27	24.56
201260911	609	18.3158	2012	10	3	3	2	2.09195	2	109247	3	109236	177	152	170	95	6.27	24.56
201261811	618	18.3158	2012	54	3	2	1	2.09195									6.27	24.56
201262621	626	18.3158	2012				0	2.09195									6.27	24.56
201263711	637	18.3158	2012			0	0	2.09195									6.27	24.56
201263911	639	18.3158	2012	11	6	6	0	2.09195	1	109249	1	109246	176	138	172	105	6.27	24.56
201264511	645	18.3158	2012	3	6	6	6	2.09195			1	109190	177	144			6.27	24.56
201264711	647	18.3158	2012	-6	6	4	4	2.09195	2	101277	1	101275	181	158	168	100	6.27	24.56
201268011	680	18.3158	2012			0	0	2.09195									6.27	24.56
201269211	692	18.3158	2012			0	0	2.09195									6.27	24.56
201270111	701	18.3158	2012	10	5	5	3	2.09195	1	109242	1	109241	178	130	177	112	6.27	24.56
201270811	708	18.3158	2012	-8	6	6	6	2.09195	1	101261	3	11424	180	184	170	119	6.27	24.56
201271611	716	18.3158	2012	-3	4	4	3	2.09195	3	87071	1	101272	178	168	181	120	6.27	24.56
201272611	726	18.3158	2012	-13			5	2.09195	2	101143	3	87194	185	177	170	113	6.27	24.56
201272811	728	18.3158	2012	21	6	5	0	2.09195	1	109345	1	109341	179	150	164	108	6.27	24.56
201273511	735	18.3158	2012	21	6	6	1	2.09195	1	109344	1	109332	177	156	166	114	6.27	24.56
201275211	752	18.3158	2012	-4	7	7	5	2.09195	3	96015	1	101264	176	168	174	101	6.27	24.56
201276011	760	18.3158	2012	0	6	6	1	2.09195	1	109179	1	109159	174	129	174	113	6.27	24.56
201276211	762	18.3158	2012	22			2	2.09195	1	109365	1	109346	175	133	169	106	6.27	24.56
201276511	765	18.3158	2012	13	4	4	0	2.09195	1	109277	1	101263	180	138	173	113	6.27	24.56
201276811	768	18.3158	2012	-7	6	6	3	2.09195			2	101262	175	139			6.27	24.56
201277811	778	18.3158	2012	14	5	5	3	2.09195	1	109287	1	109285	180	144	166	109	6.27	24.56
201278811	788	18.3158	2012	17	5	5	0	2.09195	1	109324	2	109304	174	143	175	102	6.27	24.56
201279911	799	18.3158	2012	14	6	5	2	2.09195	1	109314	1	109297	178	134	165	97	6.27	24.56
201280411	804	18.3158	2012	8	5	5	5	2.09195	1	93765	1	104300	171	144	171	111	6.27	24.56
201281111	811	18.3158	2012	16	5	5	2	2.09195	1	109313	1	109296	173	163	162	99	6.27	24.56
201281611	816	18.3158	2012	-9	5	5	5	2.09195	1	101254	1	101251	181	192	164	104	6.27	24.56
201281911	819	18.3158	2012	-4	5	4	4	2.09195	1	101279	1	101278	180	158	171	127	6.27	24.56
201287811	878	18.3158	2012	6	6	6	2	2.09195	1	109243	1	109244	171	141	169	113	6.27	24.56
201288611	886	18.3158	2012	0	6	6	2	2.09195	1	109180	1	101266	178	159	171	108	6.27	24.56
201288711	887	18.3158	2012	10	4	4	0	2.09195	1	109179					173	117	6.27	24.56
201289011	890	18.3158	2012	5	6	6	3	2.09195	1	109223	1	109221	174	142	167	101	6.27	24.56
201293411	934	18.3158	2012	10			0	2.09195									6.27	24.56
201294911	949	18.3158	2012				0	2.09195									6.27	24.56
201320011	200	0.842105	2013			0	0	0.75									0.37	0.96
201336411	364	0.842105	2013	33	5	5	3	0.75	3	87046	2	109401	180	124	180	113	0.37	0.96
201352211	522	0.842105	2013				0	0.75									0.37	0.96
201362611	626	0.842105	2013				0	0.75	3	109405					169	120	0.37	0.96
201409411	94	9.26316	2014	25	4	1	0	2.13636			2	109264	180	156			9.19	4.71
201410611	106	9.26316	2014	-29	7	6	4	2.13636	1	109408	3	109184	180	131	167	100	9.19	4.71
201414711	147	9.26316	2014	-10	6	5	4	2.13636	3	109434	2	109433	175	130	175	120	9.19	4.71
201416011	160	9.26316	2014	-15	5	4	3	2.13636	3	101254	1	109416	178	144	169	107	9.19	4.71
201416111	161	9.26316	2014	1	5	3	0	2.13636									9.19	4.71
201417211	172	9.26316	2014	0	6	4	1	2.13636	2	109479	3	109456	177	161	167	99	9.19	4.71
201418611	186	9.26316	2014		3	0	0	2.13636									9.19	4.71
201422511	225	9.26316	2014	11	5	5	1	2.13636	1	109515	3	109487	178	151	166	105	9.19	4.71
201423111	231	9.26316	2014	-19	7	4	4	2.13636	3	109419	2	109411	177	160	166	95	9.19	4.71
201423211	232	9.26316	2014	12	5	5	3	2.13636	3	110768	2	109470	175	162	173	109	9.19	4.71
201424511	245	9.26316	2014				0	2.13636									9.19	4.71
201426111	261	9.26316	2014	8	6	6	2	2.13636	1	109506	3	109485	174	166	166	114	9.19	4.71
201430911	309	9.26316	2014	6	5	0	0	2.13636									9.19	4.71
201431311	313	9.26316	2014			0	0	2.13636	3						163	107	9.19	4.71
201433111	331	9.26316	2014	-6	6	6	4	2.13636		109448	3	109423	180	148			9.19	4.71
201436411	364	9.26316	2014			0	0	2.13636									9.19	4.71
201436511	365	9.26316	2014		5	4	0	2.13636									9.19	4.71
201438111	381	9.26316	2014	9			1	2.13636									9.19	4.71
201440311	403	9.26316	2014	11	6	6	4	2.13636	3	109514	1	109480	178	190	167	107	9.19	4.71
201441411	414	9.26316	2014	28	4	4	0	2.13636	1	11476	3	109545	180	138	167	96	9.19	4.71
201451411	514	9.26316	2014		6	0	0	2.13636									9.19	4.71
201452311	523	9.26316	2014	10	5	5	0	2.13636	3	109266	1	109507	176	160	171	106	9.19	4.71
201453711	537	9.26316	2014	1	4	1	0	2.13636	1	109476	2	109436	180	160	170	115	9.19	4.71
201454011	540	9.26316	2014	-6	5	5	3	2.13636	3	109224	2	109443	179	157	170	91	9.19	4.71
201463121	631	9.26316	2014	0	4	4	4	2.13636	3	109478	1	110750	175	176	169	115	9.19	4.71
201463711	637	9.26316	2014	-14	5	5	5	2.13636	3	109424	2	109422	181	147	165	103	9.19	4.71
201465411	654	9.26316	2014	-14	6	6	4	2.13636			1	109435	178	135			9.19	4.71
201470311	703	9.26316	2014	-15	4	3	3	2.13636			1	109418	180	164			9.19	4.71
201472711	727	9.26316	2014	11	6	6	0	2.13636			3	109489	180	142			9.19	4.71
201472712	727	9.26316	2014				0	2.13636									9.19	4.71
201473711	737	9.26316	2014	14	5	5	3	2.13636	1	109537	1	109486	172	177	171	120	9.19	4.71
201474511	745	9.26316	2014	-23	6	6	3	2.13636	1	109410		109407	180	162	169	103	9.19	4.71
201474911	749	9.26316	2014	2	3	3	3	2.13636	2	109477	1	109449	181	156	174	113	9.19	4.71
201475111	751	9.26316	2014	-4	6	6	4	2.13636	3	96015	1	11470	183	178	168	93	9.19	4.71
201476611	766	9.26316	2014	30	6		1	2.13636				11475	180	158			9.19	4.71
201476911	769	9.26316	2014	6	5	5	4	2.13636	3	87182	3	91275	177	167	181	123	9.19	4.71
201477111	771	9.26316	2014	41	5	0	0	2.13636									9.19	4.71
201479911	799	9.26316	2014	-3	6	6	5	2.13636	3	109249	1	110761	174	150	172	110	9.19	4.71
201480511	805	9.26316	2014	-26	7	7	2	2.13636	1	109409	3	101275	179	134	172	100	9.19	4.71
201480611	806	9.26316	2014	-18	6	6	5	2.13636	3	109193	1	109417	180	162	178	124	9.19	4.71
201481711	817	9.26316	2014	34	5	5	3	2.13636	2	109547	3	109546	180	144	173	99	9.19	4.71
201489111	891	9.26316	2014	-24			3	2.13636	1	96778	3	109406	182	149	170	104	9.19	4.71
201494911	949	9.26316	2014	-1	4	4	4	2.13636	3	109475	2	109437	181	160	165	119	9.19	4.71
201496411	964	9.26316	2014	12	5	5	4	2.13636	3	109516		109488	181	173	175	112	9.19	4.71
201502311	23	17.4737	2015	-8	6	6	5	2.25301	2	109408	1	30224	177	162	168	101	2.72	22.34
201503011	30	17.4737	2015	-4			1	2.25301									2.72	22.34
201505111	51	17.4737	2015	-8	4	2	2	2.25301	1	115249	3	113152	175	159	176	108	2.72	22.34
201505811	58	17.4737	2015	-13	6	5	3	2.25301	3	101171	3	113156	176	182	166	103	2.72	22.34
201506211	62	17.4737	2015	-10	5	5	1	2.25301	3	30230	2	30211	182	168		101	2.72	22.34
201509411	94	17.4737	2015	-1	5	5	3	2.25301	3	101143	2	115170	171	130	170	104	2.72	22.34
201509611	96	17.4737	2015	-12	5	5	2	2.25301			2	30248	180	137			2.72	22.34
201511311	113	17.4737	2015	-14	5	5	4	2.25301	3	109325	2	30225	185	184	169	114	2.72	22.34
201513211	132	17.4737	2015	-16	5	5	5	2.25301	2	30223	2	30222	175	159	169	108	2.72	22.34
201514511	145	17.4737	2015	-12	5	5	0	2.25301	1	11480	2	30215	182	159	175	117	2.72	22.34
201514611	146	17.4737	2015	-10	8	8	0	2.25301	2	46854	3	46853	184	149	167	110	2.72	22.34
201514711	147	17.4737	2015	3	5	5	0	2.25301			2	46857	173	131			2.72	22.34
201516011	160	17.4737	2015	-15	7	7	4	2.25301	3	101254	1	113435	176	173	165	106	2.72	22.34
201516411	164	17.4737	2015	-8	7	7	3	2.25301	3	101254	2	114058	170	130	161	111	2.72	22.34
201516611	166	17.4737	2015	-7		0	0	2.25301									2.72	22.34
201517411	174	17.4737	2015	39	5	5	5	2.25301	3	115273	2	115272	178	134	172	102	2.72	22.34
201518211	182	17.4737	2015	1	5	5	1	2.25301	3	114831	3	46880	177	150	173	103	2.72	22.34
201519111	191	17.4737	2015	-10	5	5	3	2.25301	3	114052	2	30219	184	164	176	119	2.72	22.34
201519611	196	17.4737	2015	-11			2	2.25301	3	114051	2	30216	171	150	168	111	2.72	22.34
201520211	202	17.4737	2015	-11	6		2	2.25301	3	115101	1	113151	170	139	178	106	2.72	22.34
201520311	203	17.4737	2015	-8	6	6	2	2.25301	1	46852	1	30228	180	181	169	106	2.72	22.34
201520611	206	17.4737	2015	-14	6	6	0	2.25301	3	115103	2	30250	178	141	172	109	2.72	22.34
201520711	207	17.4737	2015	1	6	5	0	2.25301	3	115166	1	30245	167	169	171	118	2.72	22.34
201521011	210	17.4737	2015	-8	6	5	0	2.25301		30243	2	30240	179	158	169	106	2.72	22.34
201522611	226	17.4737	2015	-15	6	6	3	2.25301	3	30230	1	30212	174	154	174	100	2.72	22.34
201523011	230	17.4737	2015	-4	6	6	3	2.25301	1	115176	2	113718	178	162	167	95	2.72	22.34
201525611	256	17.4737	2015	-14	6	6	3	2.25301	2	30234	2	30227	184	164	170	127	2.72	22.34
201530611	306	17.4737	2015	-7	4	4	2	2.25301	1	114060	1	30221	181	177	172	99	2.72	22.34
201530711	307	17.4737	2015	-10	6	6	4	2.25301	2	114061	3	102118	180	176	169	114	2.72	22.34
201532111	321	17.4737	2015	-20			4	2.25301	2	30218	3	30207	181	173	170	101	2.72	22.34
201532711	327	17.4737	2015	-10	6	6	4	2.25301	3	114059	3	110071	180	155	172	99	2.72	22.34
201534211	342	17.4737	2015	6	6	6	0	2.25301			3	115151	175	146			2.72	22.34
201535211	352	17.4737	2015		5		0	2.25301									2.72	22.34
201535411	354	17.4737	2015	18	5	5	3	2.25301	2	115267	1	115231	181	221	178	104	2.72	22.34
201535811	358	17.4737	2015	-3	5	5	1	2.25301	1	46900	1	98855	178	171	163	102	2.72	22.34
201536211	362	17.4737	2015	-14	7	6	1	2.25301	2	30229	3	30210	178	154	170	100	2.72	22.34
201536311	363	17.4737	2015	-16	6	6	3	2.25301	2	109604	1	30209	180	158	169	100	2.72	22.34
201536411	364	17.4737	2015	-11	4	4	2	2.25301	3	46899	3	46883	180	121	163	108	2.72	22.34
201538111	381	17.4737	2015	0	5	5	4	2.25301	2	115194	3	46867	174	169	177	102	2.72	22.34
201538211	382	17.4737	2015	-13	6	6	5	2.25301			3	30246	183	140			2.72	22.34
201538311	383	17.4737	2015	6	6	5	0	2.25301			3	30247	181	174			2.72	22.34
201539011	390	17.4737	2015	45	5	5	5	2.25301	1	114832	3	97614	170	157	172	105	2.72	22.34
201539211	392	17.4737	2015	-10	6	6	3	2.25301	1	115102	1	30241	175	149	171	120	2.72	22.34
201539311	393	17.4737	2015	-9	6	5	2	2.25301	2	30249	2	30239	181	143	173	97	2.72	22.34
201539411	394	17.4737	2015	-10	6	4	2	2.25301		46887					167	100	2.72	22.34
201540611	406	17.4737	2015	-12	5	5	3	2.25301	3	109514	2	109480	179	171	166	97	2.72	22.34
201549311	493	17.4737	2015	40	4	4	0	2.25301			1	115271	171	143			2.72	22.34
201551111	511	17.4737	2015	-7	7	7	0	2.25301			2	30242	184	158			2.72	22.34
201552311	523	17.4737	2015	-6	7	7	0	2.25301	1	115114	2	94444	179	126	169	112	2.72	22.34
201553111	531	17.4737	2015	-7	5	3	1	2.25301			2	46851	181	141			2.72	22.34
201555211	552	17.4737	2015	-14			4	2.25301									2.72	22.34
201559611	596	17.4737	2015		5		0	2.25301									2.72	22.34
201560711	607	17.4737	2015	-1			4	2.25301	1	46856	3	115178	181	136	166	111	2.72	22.34
201562011	620	17.4737	2015	-4	5	5	1	2.25301	1	11480	2	115193	182	120		120	2.72	22.34
201562511	625	17.4737	2015	-6	6	6	4	2.25301			3	114062	176	167			2.72	22.34
201563511	635	17.4737	2015	-10	6	6	2	2.25301	3	30238	3	30232	178	132	172	107	2.72	22.34
201563911	639	17.4737	2015	-10	6	6	0	2.25301			3	113161	176	165			2.72	22.34
201564611	646	17.4737	2015	-14	6	5	4	2.25301			3	30213	183	191			2.72	22.34
201566111	661	17.4737	2015		6	0	0	2.25301									2.72	22.34
201569411	694	17.4737	2015				0	2.25301									2.72	22.34
201569711	697	17.4737	2015	-12			3	2.25301	2	114826	2	114825	173	126	162	103	2.72	22.34
201570311	703	17.4737	2015	-1	4	3	3	2.25301	1	115177	3	46855	176	168	166	99	2.72	22.34
201570811	708	17.4737	2015	-12	6	5	5	2.25301	3	109419	3	97342	175	171	167	103	2.72	22.34
201573011	730	17.4737	2015	-20	8	7	0	2.25301			2	11470	178	158			2.72	22.34
201573311	733	17.4737	2015	-14			3	2.25301	1	109491	1	109550	178	174	171	104	2.72	22.34
201573511	735	17.4737	2015	-4	6	6	0	2.25301			1	115130	174	126			2.72	22.34
201573611	736	17.4737	2015			0	0	2.25301									2.72	22.34
201574611	746	17.4737	2015	-5	5	5	2	2.25301			1	30233	173	148			2.72	22.34
201574911	749	17.4737	2015	-10	7	7	3	2.25301			1	30231	185	159			2.72	22.34
201575111	751	17.4737	2015	-9	6	4	0	2.25301									2.72	22.34
201576811	768	17.4737	2015	-7	6	6	0	2.25301	3	46888	2	30226	183	178	174	99	2.72	22.34
201577211	772	17.4737	2015	-14	6	6	5	2.25301	1	30244	2	30237	179	141	177	112	2.72	22.34
201578811	788	17.4737	2015				0	2.25301									2.72	22.34
201579611	796	17.4737	2015	-11	7	7	3	2.25301	3	114053	1	30220	176	162	173	106	2.72	22.34
201579711	797	17.4737	2015	-18	7	7	5	2.25301	3	109249	2	30214	181	166	174	101	2.72	22.34
201580511	805	17.4737	2015	-8	6	6	3	2.25301	2	109409	2	113162	185	168	170	122	2.72	22.34
201580621	806	17.4737	2015	-20	8	8	0	2.25301	2	109409	3	101275	180	170	170	111	2.72	22.34
201580911	809	17.4737	2015	-12	5	4	3	2.25301	3	109193	3	113163	172	149	181	112	2.72	22.34
201581111	811	17.4737	2015	-12	6	6	5	2.25301	2	113165	3	113164	172	155	163	119	2.72	22.34
201587011	870	17.4737	2015	-15	6	6	3	2.25301	2	30235	1	30208	173	154	169	106	2.72	22.34
201589911	899	17.4737	2015	-14	8	8	5	2.25301	3	30236	3	101264	178	152	172	107	2.72	22.34
201594911	949	17.4737	2015	-13	5	5	5	2.25301	3	109475	1	30217	182	196	166	121	2.72	22.34
201596411	964	17.4737	2015	-19			6	2.25301	2	110538	2	30206	174	171	172	101	2.72	22.34
201614711	147	2.31579	2016	-1	5	5	3	1.72727	3	101254	3	115298	179	132	168	104	1.42	4.65
201619111	191	2.31579	2016	27	5	5	2	1.72727	3	109491	3	115300	178	179	174	103	1.42	4.65
201649011	490	2.31579	2016	28	5	5	1	1.72727	3	30223					169	102	1.42	4.65
201654011	540	2.31579	2016	43	4	3	0	1.72727			2	115301	178	151			1.42	4.65
201661811	618	2.31579	2016	-15	6	6	3	1.72727	2	115286	2	115283	181	140	170	113	1.42	4.65
201665511	655	2.31579	2016	27	4	4	2	1.72727	2	109324	3	155299	188	163	178	109	1.42	4.65
201670811	708	2.31579	2016		3	0	0	1.72727			2	115297	173	167			1.42	4.65
201676211	762	2.31579	2016	41	3	2	2	1.72727	3	30236	2	115309	182	144	172	103	1.42	4.65
201676911	769	2.31579	2016	-9	6	6	5	1.72727	2	46888					176	100	1.42	4.65
201679611	796	2.31579	2016	1	4	4	1	1.72727	3	114053	3	113618	178	146	175	122	1.42	4.65
201679911	799	2.31579	2016	25	4	4	0	1.72727			2	115717	176	142			1.42	4.65
201716411	164	1.47368	2017	-5	6		0	0.714286									1.92	2.92
201723111	231	1.47368	2017				0	0.714286									1.92	2.92
201729811	298	1.47368	2017	3	4	3	2	0.714286	3	115323	3	115318	178	150	170	95	1.92	2.92
201746211	462	1.47368	2017		4	0	0	0.714286									1.92	2.92
201749011	490	1.47368	2017	-5	4	4	2	0.714286	3	30223	3	115315	177	173	170	115	1.92	2.92
201770711	707	1.47368	2017		5	0	0	0.714286									1.92	2.92
201777111	771	1.47368	2017	14	4	4	1	0.714286	3	115319	3	115767	186	170	174	116	1.92	2.92
201806811	68	9.05263	2018	14	6	6	4	2.67442	1	115390	2	115370	179	154	173	110	12.3	5.34
201809411	94	9.05263	2018		7	0	0	2.67442			2	119815	183	170			12.3	5.34
201814611	146	9.05263	2018	22	7	7	1	2.67442	3	11480	3	119873	175	146	175	109	12.3	5.34
201814711	147	9.05263	2018	6	6	5	3	2.67442	1	115347	3	49301	181	158	170	104	12.3	5.34
201815811	158	9.05263	2018	8	6	6	6	2.67442	2	101254	3	115338	178	163	169	103	12.3	5.34
201818011	180	9.05263	2018	2	4	3	3	2.67442	3	115355					173	112	12.3	5.34
201819511	195	9.05263	2018		7	0	0	2.67442									12.3	5.34
201820011	200	9.05263	2018	25	6	6	0	2.67442	1	115347	1	119879	178	150	171	100	12.3	5.34
201820211	202	9.05263	2018	8	7	7	5	2.67442	3	115346	2	115345	181	156	174	100	12.3	5.34
201821111	211	9.05263	2018	18	5	5	0	2.67442	2	119845	3	119846	180	127	173	113	12.3	5.34
201821911	219	9.05263	2018	17	5	5	5	2.67442	1	119822	3	119816	180	142	171	104	12.3	5.34
201826111	261	9.05263	2018	22	5	5	0	2.67442			2	119863	183	127			12.3	5.34
201829511	295	9.05263	2018	28	5	5	2	2.67442	3	119876	1	115366	177	145	169	110	12.3	5.34
201830011	300	9.05263	2018	17	6	6	0	2.67442			1	115392	180	139			12.3	5.34
201830211	302	9.05263	2018	10	6	6	0	2.67442	3	11480	3	115365	180	154	177	116	12.3	5.34
201831911	319	9.05263	2018	27	7	7	1	2.67442	3	119880	3	119875	181	133	170	99	12.3	5.34
201832111	321	9.05263	2018	5	7	7	5	2.67442	2	115363	3	115362	189	154	173	108	12.3	5.34
201834611	346	9.05263	2018	17	6	6	5	2.67442	3	119865	3	115326	175	114	176	112	12.3	5.34
201836311	363	9.05263	2018	45	6	5	0	2.67442			2	119886	169	130			12.3	5.34
201841111	411	9.05263	2018	34	6	5	3	2.67442	2	119898	1	119885	179	137	173	108	12.3	5.34
201841311	413	9.05263	2018	-2	5	5	4	2.67442			3	115354	178	144			12.3	5.34
201841411	414	9.05263	2018		6	0	0	2.67442									12.3	5.34
201849711	497	9.05263	2018	7	6	6	6	2.67442	3	113257	3	115339	180	160	169	102	12.3	5.34
201851211	512	9.05263	2018		5	0	0	2.67442									12.3	5.34
201853111	531	9.05263	2018	26	7	7	2	2.67442			2	119874	180	138			12.3	5.34
201856011	560	9.05263	2018	13	7	7	4	2.67442	3	115249	3	115369	178	142	175	119	12.3	5.34
201857711	577	9.05263	2018	-7	4	4	4	2.67442	3	115328	3	79465	187	175	173	117	12.3	5.34
201859611	596	9.05263	2018	11	6	6	4	2.67442	2	115391	2	115371	175	148	172	120	12.3	5.34
201860711	607	9.05263	2018	9			2	2.67442									12.3	5.34
201860911	609	9.05263	2018	8	7	6	5	2.67442	1	115367	2	115360	178	166	173	96	12.3	5.34
201862011	620	9.05263	2018	11	6	6	4	2.67442	2	115368	1	115364	180	132	173	116	12.3	5.34
201863911	639	9.05263	2018	25	5	5	4	2.67442	3	115328	3	119817	172	158	172	110	12.3	5.34
201867211	672	9.05263	2018	-11	6	6	4	2.67442	3	11480	3	115327	178	153	175	120	12.3	5.34
201869211	692	9.05263	2018	6	6	6	4	2.67442	3	115356	3	115351	180	144	171	115	12.3	5.34
201871611	716	9.05263	2018	3	5	4	4	2.67442			3	115361	180	148			12.3	5.34
201872711	727	9.05263	2018		6	0	0	2.67442									12.3	5.34
201873011	730	9.05263	2018	17	5	5	4	2.67442	1	119814	3	119813	176	152	174	120	12.3	5.34
201875511	755	9.05263	2018	5	5	5	5	2.67442	1	115357	3	115358	176	132	170	100	12.3	5.34
201876911	769	9.05263	2018	7	6	6	5	2.67442	2	115359	2	115353	179	150	172	100	12.3	5.34
201877011	770	9.05263	2018	9	5	5	5	2.67442	3	115319	3	115352	182	170	172	109	12.3	5.34
201879611	796	9.05263	2018			0	0	2.67442									12.3	5.34
201889911	899	9.05263	2018	16	5	5	2	2.67442	3	30236	2	119807	178	130	172	101	12.3	5.34
201894411	944	9.05263	2018	9	4	4	0	2.67442			1	120300	179	177			12.3	5.34

## Sheet: WEATHER
year	month	day	date	precipitation	temperature	snow depth
1973	1	1	1973-01-01	0	1.5	0
1973	1	2	1973-01-02	1.8	0.7	0
1973	1	3	1973-01-03	0	0.3	0
1973	1	4	1973-01-04	0.8	-3.7	0
1973	1	5	1973-01-05	0	4.2	2
1973	1	6	1973-01-06	0	2.4	0
1973	1	7	1973-01-07	1.2	-0.4	0
1973	1	8	1973-01-08	0	1.3	0
1973	1	9	1973-01-09	2.8	-3.9	0
1973	1	10	1973-01-10	0.2	1.9	2
1973	1	11	1973-01-11	0	-2.9	0
1973	1	12	1973-01-12	0	-2.6	0
1973	1	13	1973-01-13	0	-4.5	0
1973	1	14	1973-01-14	0.3	-10.1	0
1973	1	15	1973-01-15	0	-1.9	0
1973	1	16	1973-01-16	0	-1	0
1973	1	17	1973-01-17	1.5	-2.4	0
1973	1	18	1973-01-18	0	-5.1	3
1973	1	19	1973-01-19	0.5	-8	3
1973	1	20	1973-01-20	1.7	-9.5	4
1973	1	21	1973-01-21	2.1	-7.9	7
1973	1	22	1973-01-22	0.2	-5.7	8
1973	1	23	1973-01-23	0	-5.1	8
1973	1	24	1973-01-24	0.7	-1.6	8
1973	1	25	1973-01-25	2.9	2.1	5
1973	1	26	1973-01-26	0	1.8	0
1973	1	27	1973-01-27	0.2	-3.2	0
1973	1	28	1973-01-28	1	-5.2	0
1973	1	29	1973-01-29	0.1	-6.8	2
1973	1	30	1973-01-30	0.9	-5.5	2
1973	1	31	1973-01-31	0.1	-3.9	3
1973	2	32	1973-02-01	0.2	-1.5	2
1973	2	33	1973-02-02	1.2	0.9	2
1973	2	34	1973-02-03	0	-0.2	3
1973	2	35	1973-02-04	0.6	-3.6	3
1973	2	36	1973-02-05	0	0.2	3
1973	2	37	1973-02-06	3	-4.1	3
1973	2	38	1973-02-07	0.9	-2.5	6
1973	2	39	1973-02-08	0	-8.6	12
1973	2	40	1973-02-09	0.1	-8.7	12
1973	2	41	1973-02-10	0	-10.9	12
1973	2	42	1973-02-11	0	-16.8	12
1973	2	43	1973-02-12	0	-2.1	12
1973	2	44	1973-02-13	0.1	-2.3	12
1973	2	45	1973-02-14	0.2	1.4	12
1973	2	46	1973-02-15	0	-0.2	12
1973	2	47	1973-02-16	0.3	-2.4	8
1973	2	48	1973-02-17	0	-0.4	8
1973	2	49	1973-02-18	0.3	0	8
1973	2	50	1973-02-19	2.2	0.6	5
1973	2	51	1973-02-20	1	0.1	7
1973	2	52	1973-02-21	0	-5.6	7
1973	2	53	1973-02-22	0	-12	7
1973	2	54	1973-02-23	0	-15.8	7
1973	2	55	1973-02-24	0	-17.8	7
1973	2	56	1973-02-25	0.8	-13.7	7
1973	2	57	1973-02-26	0.1	-10.2	9
1973	2	58	1973-02-27	0.7	-7.2	9
1973	2	59	1973-02-28	0.1	-6.4	11
1973	3	60	1973-03-01	0	-6.2	11
1973	3	61	1973-03-02	0	-11.9	11
1973	3	62	1973-03-03	1.2	-11.4	11
1973	3	63	1973-03-04	2.6	-1.5	12
1973	3	64	1973-03-05	3.8	0.1	12
1973	3	65	1973-03-06	0	-2.7	15
1973	3	66	1973-03-07	0	-6.1	15
1973	3	67	1973-03-08	0	-6.1	15
1973	3	68	1973-03-09	0	-5.5	15
1973	3	69	1973-03-10	0.2	2.1	15
1973	3	70	1973-03-11	0	-0.8	11
1973	3	71	1973-03-12	0	0.2	9
1973	3	72	1973-03-13	0	1.8	8
1973	3	73	1973-03-14	0	-3.4	5
1973	3	74	1973-03-15	0.6	1.6	5
1973	3	75	1973-03-16	2.1	0.5	0
1973	3	76	1973-03-17	0	-4.2	0
1973	3	77	1973-03-18	0.9	-4.7	0
1973	3	78	1973-03-19	3.8	-5.3	1
1973	3	79	1973-03-20	0	-5.4	10
1973	3	80	1973-03-21	0.9	-4.3	10
1973	3	81	1973-03-22	6.3	-2.2	10
1973	3	82	1973-03-23	0.5	4	10
1973	3	83	1973-03-24	0	5.2	6
1973	3	84	1973-03-25	0	5.6	0
1973	3	85	1973-03-26	0	5.2	0
1973	3	86	1973-03-27	0	1	0
1973	3	87	1973-03-28	1.1	1.4	0
1973	3	88	1973-03-29	2.5	2.7	0
1973	3	89	1973-03-30	0	2.5	0
1973	3	90	1973-03-31	2	2.8	0
1973	4	91	1973-04-01	1.5	2.2	0
1973	4	92	1973-04-02	2.6	2.5	0
1973	4	93	1973-04-03	0.1	0.2	3
1973	4	94	1973-04-04	0	-0.2	0
1973	4	95	1973-04-05	4.1	0.4	0
1973	4	96	1973-04-06	0.7	3	0
1973	4	97	1973-04-07	0.5	2	0
1973	4	98	1973-04-08	3.5	0.7	0
1973	4	99	1973-04-09	0.3	0.7	5
1973	4	100	1973-04-10	0.3	0.2	0
1973	4	101	1973-04-11	1.8	-0.9	0
1973	4	102	1973-04-12	0.3	-0.7	5
1973	4	103	1973-04-13	0	-0.2	0
1973	4	104	1973-04-14	0.1	2.2	0
1973	4	105	1973-04-15	0	1.5	0
1973	4	106	1973-04-16	0.1	1.1	0
1973	4	107	1973-04-17	0.6	4.9	0
1973	4	108	1973-04-18	0.1	5.6	0
1973	4	109	1973-04-19	4.8	3.9	0
1973	4	110	1973-04-20	5.6	1.6	0
1973	4	111	1973-04-21	0	1.6	0
1973	4	112	1973-04-22	0	0.7	0
1973	4	113	1973-04-23	0	1.2	0
1973	4	114	1973-04-24	0.1	0.8	0
1973	4	115	1973-04-25	0.7	1.7	0
1973	4	116	1973-04-26	1.3	1.5	0
1973	4	117	1973-04-27	0.4	1.2	0
1973	4	118	1973-04-28	1.9	1.6	1
1973	4	119	1973-04-29	3.8	3	0
1973	4	120	1973-04-30	14.1	5.8	0
1973	5	121	1973-05-01	4.5	6.7	0
1973	5	122	1973-05-02	0	7.7	0
1973	5	123	1973-05-03	0	6.2	0
1973	5	124	1973-05-04	0	4.7	0
1973	5	125	1973-05-05	0	5.6	0
1973	5	126	1973-05-06	3.9	6.6	0
1973	5	127	1973-05-07	0.1	2.7	0
1973	5	128	1973-05-08	0	5.5	0
1973	5	129	1973-05-09	0.9	7.8	0
1973	5	130	1973-05-10	0	10.1	0
1973	5	131	1973-05-11	2.9	9.9	0
1973	5	132	1973-05-12	0.6	8	0
1973	5	133	1973-05-13	0.6	7.6	0
1973	5	134	1973-05-14	0	8.5	0
1973	5	135	1973-05-15	0	7.4	0
1973	5	136	1973-05-16	0.7	5.9	0
1973	5	137	1973-05-17	0.4	4	0
1973	5	138	1973-05-18	0	5.8	0
1973	5	139	1973-05-19	3.4	16.3	0
1973	5	140	1973-05-20	0	9.3	0
1973	5	141	1973-05-21	0	11.3	0
1973	5	142	1973-05-22	7.7	13.2	0
1973	5	143	1973-05-23	1.1	13.3	0
1973	5	144	1973-05-24	0	8.3	0
1973	5	145	1973-05-25	0	6.9	0
1973	5	146	1973-05-26	2	9.4	0
1973	5	147	1973-05-27	2.8	10	0
1973	5	148	1973-05-28	1	9.7	0
1973	5	149	1973-05-29	0.1	13.4	0
1973	5	150	1973-05-30	0	14.1	0
1973	5	151	1973-05-31	0	15.8	0
1973	6	152	1973-06-01	2.9	17.6	0
1973	6	153	1973-06-02	0	15.5	0
1973	6	154	1973-06-03	4.1	14.5	0
1973	6	155	1973-06-04	3.6	14.3	0
1973	6	156	1973-06-05	0	13.6	0
1973	6	157	1973-06-06	0.1	13.8	0
1973	6	158	1973-06-07	0	14	0
1973	6	159	1973-06-08	3.5	13.2	0
1973	6	160	1973-06-09	0	12.7	0
1973	6	161	1973-06-10	3.5	13.4	0
1973	6	162	1973-06-11	0	10.2	0
1973	6	163	1973-06-12	2	8	0
1973	6	164	1973-06-13	1	11.5	0
1973	6	165	1973-06-14	0.4	10.9	0
1973	6	166	1973-06-15	0.7	9.4	0
1973	6	167	1973-06-16	0	10.5	0
1973	6	168	1973-06-17	0	11.1	0
1973	6	169	1973-06-18	0	12.7	0
1973	6	170	1973-06-19	0	15.4	0
1973	6	171	1973-06-20	0	16.6	0
1973	6	172	1973-06-21	0	17.3	0
1973	6	173	1973-06-22	0	18.2	0
1973	6	174	1973-06-23	0	20.2	0
1973	6	175	1973-06-24	0	20.9	0
1973	6	176	1973-06-25	0	17.2	0
1973	6	177	1973-06-26	0	18.2	0
1973	6	178	1973-06-27	5.5	18	0
1973	6	179	1973-06-28	0.1	19.1	0
1973	6	180	1973-06-29	0	18.6	0
1973	6	181	1973-06-30	0.2	16.8	0
1973	7	182	1973-07-01	0	17	0
1973	7	183	1973-07-02	0	20.3	0
1973	7	184	1973-07-03	0	22.1	0
1973	7	185	1973-07-04	0	21.7	0
1973	7	186	1973-07-05	0	20.7	0
1973	7	187	1973-07-06	0	20.8	0
1973	7	188	1973-07-07	0	21.5	0
1973	7	189	1973-07-08	0	20.8	0
1973	7	190	1973-07-09	0	18.4	0
1973	7	191	1973-07-10	0	18.5	0
1973	7	192	1973-07-11	0	16.8	0
1973	7	193	1973-07-12	0.1	16.3	0
1973	7	194	1973-07-13	3.6	17.7	0
1973	7	195	1973-07-14	15.5	17.4	0
1973	7	196	1973-07-15	0	18.3	0
1973	7	197	1973-07-16	6.4	19.4	0
1973	7	198	1973-07-17	0	20.9	0
1973	7	199	1973-07-18	11.5	17.6	0
1973	7	200	1973-07-19	0	20.9	0
1973	7	201	1973-07-20	1.3	21	0
1973	7	202	1973-07-21	4.8	17	0
1973	7	203	1973-07-22	1.9	15.8	0
1973	7	204	1973-07-23	2.8	15.9	0
1973	7	205	1973-07-24	1.2	13.2	0
1973	7	206	1973-07-25	0	16.7	0
1973	7	207	1973-07-26	0	18.4	0
1973	7	208	1973-07-27	0	18.9	0
1973	7	209	1973-07-28	0	14	0
1973	7	210	1973-07-29	0	15.4	0
1973	7	211	1973-07-30	0.5	15.9	0
1973	7	212	1973-07-31	20.5	14.9	0
1973	8	213	1973-08-01	0	14.2	0
1973	8	214	1973-08-02	0	16.2	0
1973	8	215	1973-08-03	1.5	16.5	0
1973	8	216	1973-08-04	10.1	15.7	0
1973	8	217	1973-08-05	1.4	16.4	0
1973	8	218	1973-08-06	1.2	15.3	0
1973	8	219	1973-08-07	0.6	17.5	0
1973	8	220	1973-08-08	1.6	13.2	0
1973	8	221	1973-08-09	0	11.8	0
1973	8	222	1973-08-10	7.9	11.5	0
1973	8	223	1973-08-11	0	15	0
1973	8	224	1973-08-12	0	13.2	0
1973	8	225	1973-08-13	0	13	0
1973	8	226	1973-08-14	0	14	0
1973	8	227	1973-08-15	0	17.3	0
1973	8	228	1973-08-16	0	15.3	0
1973	8	229	1973-08-17	0	18	0
1973	8	230	1973-08-18	19.2	17.8	0
1973	8	231	1973-08-19	0	13.6	0
1973	8	232	1973-08-20	5.9	9.5	0
1973	8	233	1973-08-21	0.1	8.7	0
1973	8	234	1973-08-22	0.1	8.2	0
1973	8	235	1973-08-23	7.1	9.4	0
1973	8	236	1973-08-24	2.3	8	0
1973	8	237	1973-08-25	0.6	7.3	0
1973	8	238	1973-08-26	1.4	6.1	0
1973	8	239	1973-08-27	2.3	6.3	0
1973	8	240	1973-08-28	0	11.5	0
1973	8	241	1973-08-29	0	10	0
1973	8	242	1973-08-30	0	11.6	0
1973	8	243	1973-08-31	0.2	13.5	0
1973	9	244	1973-09-01	0	11.3	0
1973	9	245	1973-09-02	0.5	9	0
1973	9	246	1973-09-03	0	10.1	0
1973	9	247	1973-09-04	0	9.8	0
1973	9	248	1973-09-05	12.6	7.6	0
1973	9	249	1973-09-06	3	8.5	0
1973	9	250	1973-09-07	0	5.8	0
1973	9	251	1973-09-08	1.9	7.2	0
1973	9	252	1973-09-09	4.1	6.6	0
1973	9	253	1973-09-10	1.7	6.5	0
1973	9	254	1973-09-11	4.2	4	0
1973	9	255	1973-09-12	0.4	2.8	0
1973	9	256	1973-09-13	4.6	2.2	0
1973	9	257	1973-09-14	0	3.5	0
1973	9	258	1973-09-15	1	2.5	0
1973	9	259	1973-09-16	0.3	4.8	0
1973	9	260	1973-09-17	0	4.7	0
1973	9	261	1973-09-18	0	5.8	0
1973	9	262	1973-09-19	0	6.3	0
1973	9	263	1973-09-20	0	5.1	0
1973	9	264	1973-09-21	0.2	4.9	0
1973	9	265	1973-09-22	0	1.2	0
1973	9	266	1973-09-23	0	0.8	0
1973	9	267	1973-09-24	0	1	0
1973	9	268	1973-09-25	0	0.2	0
1973	9	269	1973-09-26	0	0.3	0
1973	9	270	1973-09-27	0	2.2	0
1973	9	271	1973-09-28	1.1	4.1	0
1973	9	272	1973-09-29	14	7.4	0
1973	9	273	1973-09-30	5.2	8.5	0
1973	10	274	1973-10-01	0.3	6.1	0
1973	10	275	1973-10-02	1	5.8	0
1973	10	276	1973-10-03	0	7.7	0
1973	10	277	1973-10-04	0	11.7	0
1973	10	278	1973-10-05	0	7.3	0
1973	10	279	1973-10-06	0	0.6	0
1973	10	280	1973-10-07	0.2	0.9	0
1973	10	281	1973-10-08	2.9	3.6	0
1973	10	282	1973-10-09	19	1.3	0
1973	10	283	1973-10-10	0.1	-3	1
1973	10	284	1973-10-11	0.5	-3.5	1
1973	10	285	1973-10-12	0.1	-1.3	2
1973	10	286	1973-10-13	0	-4.7	3
1973	10	287	1973-10-14	0.6	1.1	3
1973	10	288	1973-10-15	1.3	1.8	2
1973	10	289	1973-10-16	0.4	-0.4	0
1973	10	290	1973-10-17	0	-0.8	0
1973	10	291	1973-10-18	0.4	-4.3	0
1973	10	292	1973-10-19	0.1	-3.8	1
1973	10	293	1973-10-20	0.6	-4.7	1
1973	10	294	1973-10-21	0.2	-6.5	1
1973	10	295	1973-10-22	0	-5	1
1973	10	296	1973-10-23	0	-6.8	2
1973	10	297	1973-10-24	0	-5.2	2
1973	10	298	1973-10-25	2.8	2.7	0
1973	10	299	1973-10-26	0.1	4.6	0
1973	10	300	1973-10-27	0	2	0
1973	10	301	1973-10-28	6.5	4.5	0
1973	10	302	1973-10-29	0	0	0
1973	10	303	1973-10-30	1.4	-3	0
1973	10	304	1973-10-31	0	-5.6	1
1973	11	305	1973-11-01	0	-0.7	1
1973	11	306	1973-11-02	0	1.2	1
1973	11	307	1973-11-03	0.2	1.3	1
1973	11	308	1973-11-04	0	2.2	0
1973	11	309	1973-11-05	1.9	5.8	0
1973	11	310	1973-11-06	4.1	5.2	0
1973	11	311	1973-11-07	4.4	0.7	0
1973	11	312	1973-11-08	1.8	-0.8	0
1973	11	313	1973-11-09	0	3.5	0
1973	11	314	1973-11-10	0	-0.5	0
1973	11	315	1973-11-11	3.1	-3.1	0
1973	11	316	1973-11-12	0.1	-8	4
1973	11	317	1973-11-13	1.5	-6.7	2
1973	11	318	1973-11-14	1.8	-6.2	19
1973	11	319	1973-11-15	0.1	-12.3	20
1973	11	320	1973-11-16	0.1	-9.6	22
1973	11	321	1973-11-17	0.1	-11	22
1973	11	322	1973-11-18	0.1	-9	22
1973	11	323	1973-11-19	2.5	-4.8	22
1973	11	324	1973-11-20	0.4	-5.7	23
1973	11	325	1973-11-21	0.3	-11.8	23
1973	11	326	1973-11-22	3.1	-1	27
1973	11	327	1973-11-23	0.2	-3.3	24
1973	11	328	1973-11-24	0.1	-16	25
1973	11	329	1973-11-25	0.5	-14.9	25
1973	11	330	1973-11-26	3.5	-7.2	26
1973	11	331	1973-11-27	0.2	-4.6	37
1973	11	332	1973-11-28	1.2	-5.6	37
1973	11	333	1973-11-29	3.2	-5.1	39
1973	11	334	1973-11-30	0.4	-12.3	40
1973	12	335	1973-12-01	0.1	-19.4	41
1973	12	336	1973-12-02	0.6	-22.4	41
1973	12	337	1973-12-03	3.1	-5.6	42
1973	12	338	1973-12-04	0.3	-9.6	43
1973	12	339	1973-12-05	0	-25.1	43
1973	12	340	1973-12-06	0	-26	43
1973	12	341	1973-12-07	0	-28.8	43
1973	12	342	1973-12-08	0	-30.1	43
1973	12	343	1973-12-09	0.7	-27.7	43
1973	12	344	1973-12-10	1.2	-6.7	44
1973	12	345	1973-12-11	0	-0.1	40
1973	12	346	1973-12-12	0	-7.6	35
1973	12	347	1973-12-13	0	-13.4	35
1973	12	348	1973-12-14	0	-9.2	35
1973	12	349	1973-12-15	0	-22.3	35
1973	12	350	1973-12-16	0.3	-12.7	35
1973	12	351	1973-12-17	1.1	-5.4	37
1973	12	352	1973-12-18	0.3	-8.9	39
1973	12	353	1973-12-19	0	-14.8	40
1973	12	354	1973-12-20	0	-17.7	40
1973	12	355	1973-12-21	0.1	-13.9	40
1973	12	356	1973-12-22	3.6	-7.4	40
1973	12	357	1973-12-23	1.4	-5.8	42
1973	12	358	1973-12-24	0.3	-8.3	43
1973	12	359	1973-12-25	0	-4.5	43
1973	12	360	1973-12-26	0.7	-2.1	43
1973	12	361	1973-12-27	0	-2.7	44
1973	12	362	1973-12-28	0	1.7	42
1973	12	363	1973-12-29	0	-0.7	41
1973	12	364	1973-12-30	1.6	3.2	40
1973	12	365	1973-12-31	0.1	-1.4	33
1974	1	1	1974-01-01	0.1	-5.7	33
1974	1	2	1974-01-02	0.6	-7.9	33
1974	1	3	1974-01-03	0.1	-0.8	34
1974	1	4	1974-01-04	0.1	0	34
1974	1	5	1974-01-05	0	-2.2	34
1974	1	6	1974-01-06	0	-1	34
1974	1	7	1974-01-07	0.1	-0.5	34
1974	1	8	1974-01-08	0.1	-3.6	32
1974	1	9	1974-01-09	0	-6.4	30
1974	1	10	1974-01-10	0	-3.7	30
1974	1	11	1974-01-11	0	-6.9	30
1974	1	12	1974-01-12	0.1	-10.6	30
1974	1	13	1974-01-13	0.7	-6	30
1974	1	14	1974-01-14	1	-3.8	32
1974	1	15	1974-01-15	2.6	-1	30
1974	1	16	1974-01-16	4.7	-3.5	35
1974	1	17	1974-01-17	0	-7	40
1974	1	18	1974-01-18	3.4	-2.9	40
1974	1	19	1974-01-19	0.1	0.1	41
1974	1	20	1974-01-20	0	-4.1	41
1974	1	21	1974-01-21	1.2	-4.8	35
1974	1	22	1974-01-22	0	-1.4	36
1974	1	23	1974-01-23	0.1	-13.7	36
1974	1	24	1974-01-24	3.9	-5.4	36
1974	1	25	1974-01-25	0	-3	39
1974	1	26	1974-01-26	1	-3.5	39
1974	1	27	1974-01-27	0.1	-3.5	40
1974	1	28	1974-01-28	0.1	-6.2	40
1974	1	29	1974-01-29	3.1	-2.9	41
1974	1	30	1974-01-30	3.4	-0.9	41
1974	1	31	1974-01-31	3.3	-0.4	45
1974	2	32	1974-02-01	0.7	1.3	42
1974	2	33	1974-02-02	1	-4.3	42
1974	2	34	1974-02-03	0.5	-0.8	42
1974	2	35	1974-02-04	8.6	-1.9	42
1974	2	36	1974-02-05	0.1	-7.6	48
1974	2	37	1974-02-06	0.1	-1.7	48
1974	2	38	1974-02-07	3.4	-1.2	48
1974	2	39	1974-02-08	3.7	0	50
1974	2	40	1974-02-09	0	-3.3	53
1974	2	41	1974-02-10	1	-5.1	54
1974	2	42	1974-02-11	2.4	-1.4	56
1974	2	43	1974-02-12	7.4	1.8	55
1974	2	44	1974-02-13	0.1	2.1	45
1974	2	45	1974-02-14	0	-2.1	43
1974	2	46	1974-02-15	0.1	-1	42
1974	2	47	1974-02-16	0	-0.5	42
1974	2	48	1974-02-17	1.6	-0.1	42
1974	2	49	1974-02-18	0.2	-3.5	42
1974	2	50	1974-02-19	0.8	-5.9	43
1974	2	51	1974-02-20	0.2	-6.3	44
1974	2	52	1974-02-21	0.7	-1.7	45
1974	2	53	1974-02-22	0.3	2	45
1974	2	54	1974-02-23	0.1	1.2	35
1974	2	55	1974-02-24	0	-2.6	32
1974	2	56	1974-02-25	0	-1.4	32
1974	2	57	1974-02-26	0	0	32
1974	2	58	1974-02-27	0	-1.1	32
1974	2	59	1974-02-28	0	-0.2	32
1974	3	60	1974-03-01	0	-0.3	30
1974	3	61	1974-03-02	0	-3.3	30
1974	3	62	1974-03-03	0	-6	30
1974	3	63	1974-03-04	0	-4.2	30
1974	3	64	1974-03-05	0	-7	30
1974	3	65	1974-03-06	0	-7	30
1974	3	66	1974-03-07	0	-5.8	30
1974	3	67	1974-03-08	0	-7.4	30
1974	3	68	1974-03-09	0	-5.3	30
1974	3	69	1974-03-10	0	-3.9	30
1974	3	70	1974-03-11	0	-7.9	30
1974	3	71	1974-03-12	0	-8	30
1974	3	72	1974-03-13	0.1	-4	30
1974	3	73	1974-03-14	0	-3.6	30
1974	3	74	1974-03-15	1.3	-3	30
1974	3	75	1974-03-16	3.5	-3.3	31
1974	3	76	1974-03-17	0.9	-2.4	33
1974	3	77	1974-03-18	1	-2	36
1974	3	78	1974-03-19	0	-0.1	35
1974	3	79	1974-03-20	0.1	-2.1	33
1974	3	80	1974-03-21	3.3	0.6	33
1974	3	81	1974-03-22	0.2	-1.9	40
1974	3	82	1974-03-23	0	-5.7	41
1974	3	83	1974-03-24	0	-4.9	41
1974	3	84	1974-03-25	0	2	40
1974	3	85	1974-03-26	0	-1	35
1974	3	86	1974-03-27	0	-1	35
1974	3	87	1974-03-28	0	-1.9	34
1974	3	88	1974-03-29	0	-2.3	34
1974	3	89	1974-03-30	0	-1.3	34
1974	3	90	1974-03-31	0	-0.3	34
1974	4	91	1974-04-01	0	1.8	34
1974	4	92	1974-04-02	0	1.4	34
1974	4	93	1974-04-03	0	1.6	33
1974	4	94	1974-04-04	0	2.8	29
1974	4	95	1974-04-05	0.1	3	28
1974	4	96	1974-04-06	0	4.6	25
1974	4	97	1974-04-07	0	2.3	22
1974	4	98	1974-04-08	0.1	2.9	17
1974	4	99	1974-04-09	0	-1.7	16
1974	4	100	1974-04-10	0	-3	14
1974	4	101	1974-04-11	0.1	-4.1	14
1974	4	102	1974-04-12	0.2	-3	12
1974	4	103	1974-04-13	0	-2.8	12
1974	4	104	1974-04-14	0.2	0.7	12
1974	4	105	1974-04-15	0.1	1.1	11
1974	4	106	1974-04-16	0	-0.1	8
1974	4	107	1974-04-17	0.1	1.6	7
1974	4	108	1974-04-18	0	1.5	5
1974	4	109	1974-04-19	1	0.4	0
1974	4	110	1974-04-20	0.1	2.6	0
1974	4	111	1974-04-21	0	-0.2	0
1974	4	112	1974-04-22	0	-0.5	0
1974	4	113	1974-04-23	0	0.8	0
1974	4	114	1974-04-24	0	1.9	0
1974	4	115	1974-04-25	0	1.6	0
1974	4	116	1974-04-26	0	3.6	0
1974	4	117	1974-04-27	0	5.3	0
1974	4	118	1974-04-28	0	6	0
1974	4	119	1974-04-29	0	5.9	0
1974	4	120	1974-04-30	0	5.3	0
1974	5	121	1974-05-01	0	3.8	0
1974	5	122	1974-05-02	0	4.9	0
1974	5	123	1974-05-03	0	1.6	0
1974	5	124	1974-05-04	0	-0.7	0
1974	5	125	1974-05-05	0	0	0
1974	5	126	1974-05-06	0	3	0
1974	5	127	1974-05-07	0.6	5.1	0
1974	5	128	1974-05-08	4.5	1.1	1
1974	5	129	1974-05-09	0	3	0
1974	5	130	1974-05-10	0	4.8	0
1974	5	131	1974-05-11	0	6.1	0
1974	5	132	1974-05-12	0	7.5	0
1974	5	133	1974-05-13	0	8.6	0
1974	5	134	1974-05-14	0	9.8	0
1974	5	135	1974-05-15	0	11.5	0
1974	5	136	1974-05-16	0	14.7	0
1974	5	137	1974-05-17	0	12.9	0
1974	5	138	1974-05-18	0	11.4	0
1974	5	139	1974-05-19	0	6.8	0
1974	5	140	1974-05-20	0	5.8	0
1974	5	141	1974-05-21	0	7.7	0
1974	5	142	1974-05-22	0.2	10.5	0
1974	5	143	1974-05-23	2.7	10.7	0
1974	5	144	1974-05-24	0.1	5.3	0
1974	5	145	1974-05-25	1.5	5.9	0
1974	5	146	1974-05-26	5.8	4.9	0
1974	5	147	1974-05-27	0.1	6.9	0
1974	5	148	1974-05-28	0	7.6	0
1974	5	149	1974-05-29	4	8.3	0
1974	5	150	1974-05-30	6.4	7.7	0
1974	5	151	1974-05-31	0.4	7.1	0
1974	6	152	1974-06-01	0	8.5	0
1974	6	153	1974-06-02	0	10.5	0
1974	6	154	1974-06-03	2.1	9.7	0
1974	6	155	1974-06-04	7.6	9.2	0
1974	6	156	1974-06-05	0.3	8.4	0
1974	6	157	1974-06-06	0	10.5	0
1974	6	158	1974-06-07	3.3	11.1	0
1974	6	159	1974-06-08	0.1	11	0
1974	6	160	1974-06-09	0	10	0
1974	6	161	1974-06-10	10	9.8	0
1974	6	162	1974-06-11	0	13.1	0
1974	6	163	1974-06-12	0	14.4	0
1974	6	164	1974-06-13	0	16.9	0
1974	6	165	1974-06-14	0	17.9	0
1974	6	166	1974-06-15	0	20.9	0
1974	6	167	1974-06-16	0	21.6	0
1974	6	168	1974-06-17	0	20.2	0
1974	6	169	1974-06-18	0	19.2	0
1974	6	170	1974-06-19	0	21.1	0
1974	6	171	1974-06-20	0.2	20.5	0
1974	6	172	1974-06-21	0.5	20.4	0
1974	6	173	1974-06-22	5.8	17.7	0
1974	6	174	1974-06-23	0	15.4	0
1974	6	175	1974-06-24	1.7	12.1	0
1974	6	176	1974-06-25	10.2	10.3	0
1974	6	177	1974-06-26	2	11.3	0
1974	6	178	1974-06-27	8.6	12.1	0
1974	6	179	1974-06-28	0.3	12.5	0
1974	6	180	1974-06-29	2.8	13.5	0
1974	6	181	1974-06-30	3.1	13.3	0
1974	7	182	1974-07-01	2.7	13.2	0
1974	7	183	1974-07-02	1.4	13.6	0
1974	7	184	1974-07-03	0.9	12.5	0
1974	7	185	1974-07-04	0.2	15	0
1974	7	186	1974-07-05	5	13.9	0
1974	7	187	1974-07-06	0.5	14	0
1974	7	188	1974-07-07	1.2	15.3	0
1974	7	189	1974-07-08	0	17.3	0
1974	7	190	1974-07-09	0.5	17.1	0
1974	7	191	1974-07-10	22.2	16.8	0
1974	7	192	1974-07-11	7.2	17.4	0
1974	7	193	1974-07-12	14.6	15.3	0
1974	7	194	1974-07-13	8.7	15.7	0
1974	7	195	1974-07-14	3.4	15.5	0
1974	7	196	1974-07-15	3.6	15.2	0
1974	7	197	1974-07-16	0	16.3	0
1974	7	198	1974-07-17	12.1	14	0
1974	7	199	1974-07-18	0.1	17.4	0
1974	7	200	1974-07-19	3.2	15.2	0
1974	7	201	1974-07-20	5	16.9	0
1974	7	202	1974-07-21	3	16.2	0
1974	7	203	1974-07-22	0.1	16	0
1974	7	204	1974-07-23	0.2	17.2	0
1974	7	205	1974-07-24	1.8	16.3	0
1974	7	206	1974-07-25	0	15.5	0
1974	7	207	1974-07-26	4.1	15.6	0
1974	7	208	1974-07-27	2.1	13.4	0
1974	7	209	1974-07-28	0.9	12	0
1974	7	210	1974-07-29	5.5	12.5	0
1974	7	211	1974-07-30	0.1	12.4	0
1974	7	212	1974-07-31	0.7	14.2	0
1974	8	213	1974-08-01	0.3	13.9	0
1974	8	214	1974-08-02	3.6	14.1	0
1974	8	215	1974-08-03	0.1	14.3	0
1974	8	216	1974-08-04	2.4	12.9	0
1974	8	217	1974-08-05	0.5	13.6	0
1974	8	218	1974-08-06	12	10.8	0
1974	8	219	1974-08-07	7.3	10.8	0
1974	8	220	1974-08-08	2.3	11.3	0
1974	8	221	1974-08-09	0	12.7	0
1974	8	222	1974-08-10	0	13.3	0
1974	8	223	1974-08-11	3.4	12.9	0
1974	8	224	1974-08-12	13.4	14.7	0
1974	8	225	1974-08-13	0	14.8	0
1974	8	226	1974-08-14	0.2	13.2	0
1974	8	227	1974-08-15	0	13.6	0
1974	8	228	1974-08-16	0	15	0
1974	8	229	1974-08-17	3.7	12.9	0
1974	8	230	1974-08-18	14.6	12.5	0
1974	8	231	1974-08-19	6	12.1	0
1974	8	232	1974-08-20	2.7	11	0
1974	8	233	1974-08-21	0	11.2	0
1974	8	234	1974-08-22	0	14.6	0
1974	8	235	1974-08-23	0	14.3	0
1974	8	236	1974-08-24	16.3	11.1	0
1974	8	237	1974-08-25	0	14.4	0
1974	8	238	1974-08-26	0	15.4	0
1974	8	239	1974-08-27	0	17	0
1974	8	240	1974-08-28	0	16.6	0
1974	8	241	1974-08-29	7.2	17.7	0
1974	8	242	1974-08-30	0	14.5	0
1974	8	243	1974-08-31	0	11.7	0
1974	9	244	1974-09-01	0	10.5	0
1974	9	245	1974-09-02	0	12.7	0
1974	9	246	1974-09-03	0	14	0
1974	9	247	1974-09-04	10.2	15.4	0
1974	9	248	1974-09-05	11.8	13.9	0
1974	9	249	1974-09-06	12.5	14	0
1974	9	250	1974-09-07	1.3	12.8	0
1974	9	251	1974-09-08	2.5	13.1	0
1974	9	252	1974-09-09	0	12.9	0
1974	9	253	1974-09-10	1.6	12.7	0
1974	9	254	1974-09-11	2.1	9.3	0
1974	9	255	1974-09-12	8.1	9.3	0
1974	9	256	1974-09-13	0	8.5	0
1974	9	257	1974-09-14	0	6	0
1974	9	258	1974-09-15	0.4	8.4	0
1974	9	259	1974-09-16	0	12.2	0
1974	9	260	1974-09-17	1.9	12.7	0
1974	9	261	1974-09-18	1.4	12.9	0
1974	9	262	1974-09-19	0.1	7.1	0
1974	9	263	1974-09-20	0	6.7	0
1974	9	264	1974-09-21	0.5	6.9	0
1974	9	265	1974-09-22	3.2	10.6	0
1974	9	266	1974-09-23	0.3	10.2	0
1974	9	267	1974-09-24	0	9.8	0
1974	9	268	1974-09-25	3.4	8.8	0
1974	9	269	1974-09-26	20.6	10.9	0
1974	9	270	1974-09-27	0	9.8	0
1974	9	271	1974-09-28	0	7.6	0
1974	9	272	1974-09-29	3.1	10.5	0
1974	9	273	1974-09-30	0.4	12.1	0
1974	10	274	1974-10-01	0.8	8.7	0
1974	10	275	1974-10-02	4.1	8.9	0
1974	10	276	1974-10-03	13.9	10.1	0
1974	10	277	1974-10-04	1.8	7.6	0
1974	10	278	1974-10-05	6.2	8	0
1974	10	279	1974-10-06	0.2	8	0
1974	10	280	1974-10-07	0	6.2	0
1974	10	281	1974-10-08	0	3.8	0
1974	10	282	1974-10-09	0.8	0.9	0
1974	10	283	1974-10-10	9.8	1	0
1974	10	284	1974-10-11	0	4.6	0
1974	10	285	1974-10-12	0	4.3	0
1974	10	286	1974-10-13	0	2.6	0
1974	10	287	1974-10-14	0	2.4	0
1974	10	288	1974-10-15	0	1.5	0
1974	10	289	1974-10-16	0	1.7	0
1974	10	290	1974-10-17	0	1	0
1974	10	291	1974-10-18	0.1	1.4	0
1974	10	292	1974-10-19	0	0.1	0
1974	10	293	1974-10-20	0	-1.3	0
1974	10	294	1974-10-21	0.3	-0.3	0
1974	10	295	1974-10-22	0	2.8	0
1974	10	296	1974-10-23	0	-0.7	0
1974	10	297	1974-10-24	0	-2.4	0
1974	10	298	1974-10-25	0.4	-0.5	0
1974	10	299	1974-10-26	0.9	1.3	0
1974	10	300	1974-10-27	2.2	1.5	0
1974	10	301	1974-10-28	3	1.9	0
1974	10	302	1974-10-29	3	2	0
1974	10	303	1974-10-30	1.4	2.7	0
1974	10	304	1974-10-31	0.3	2.3	0
1974	11	305	1974-11-01	0.4	1.4	0
1974	11	306	1974-11-02	0.2	0.3	0
1974	11	307	1974-11-03	0.8	1	0
1974	11	308	1974-11-04	2.1	-0.6	0
1974	11	309	1974-11-05	0.4	0.4	3
1974	11	310	1974-11-06	1.4	1.5	0
1974	11	311	1974-11-07	0	-0.3	0
1974	11	312	1974-11-08	0	-1.5	0
1974	11	313	1974-11-09	0	-0.7	0
1974	11	314	1974-11-10	9.1	-0.4	0
1974	11	315	1974-11-11	7.5	1.7	8
1974	11	316	1974-11-12	5	3.9	0
1974	11	317	1974-11-13	2.6	3.9	0
1974	11	318	1974-11-14	0.4	-6.7	0
1974	11	319	1974-11-15	9.2	-2	3
1974	11	320	1974-11-16	0	0.6	0
1974	11	321	1974-11-17	15.7	1.1	2
1974	11	322	1974-11-18	1	0.1	5
1974	11	323	1974-11-19	0	0.1	3
1974	11	324	1974-11-20	0.1	-3.2	3
1974	11	325	1974-11-21	0	-4.5	3
1974	11	326	1974-11-22	0	-5	3
1974	11	327	1974-11-23	0	-2.2	3
1974	11	328	1974-11-24	0.1	0.4	3
1974	11	329	1974-11-25	2.4	0.6	2
1974	11	330	1974-11-26	3.2	0.1	6
1974	11	331	1974-11-27	3	0.3	5
1974	11	332	1974-11-28	0.7	-0.2	5
1974	11	333	1974-11-29	1.8	-1.6	8
1974	11	334	1974-11-30	1.2	-0.9	10
1974	12	335	1974-12-01	1.6	-1.3	12
1974	12	336	1974-12-02	1.3	-1.7	13
1974	12	337	1974-12-03	0	-0.1	14
1974	12	338	1974-12-04	2.8	-3.4	12
1974	12	339	1974-12-05	2.4	1.4	10
1974	12	340	1974-12-06	0.2	0.3	9
1974	12	341	1974-12-07	2	-0.5	9
1974	12	342	1974-12-08	0.5	1.1	9
1974	12	343	1974-12-09	3.7	2.5	4
1974	12	344	1974-12-10	0.2	2.2	0
1974	12	345	1974-12-11	0.5	1.5	0
1974	12	346	1974-12-12	6.5	0.5	0
1974	12	347	1974-12-13	5.8	-0.2	8
1974	12	348	1974-12-14	0.1	0.3	8
1974	12	349	1974-12-15	2	1.9	3
1974	12	350	1974-12-16	0.1	0.7	1
1974	12	351	1974-12-17	0.5	0.6	1
1974	12	352	1974-12-18	2.3	-2.7	1
1974	12	353	1974-12-19	0.3	-1.5	5
1974	12	354	1974-12-20	2.1	-2.4	6
1974	12	355	1974-12-21	0.2	1.2	5
1974	12	356	1974-12-22	0.2	2.6	3
1974	12	357	1974-12-23	0	0.9	1
1974	12	358	1974-12-24	0.1	2.3	0
1974	12	359	1974-12-25	5.6	2.9	0
1974	12	360	1974-12-26	5.2	0.9	0
1974	12	361	1974-12-27	1.1	-0.6	0
1974	12	362	1974-12-28	0.1	-6.5	3
1974	12	363	1974-12-29	0	-8.5	3
1974	12	364	1974-12-30	0	-7.8	3
1974	12	365	1974-12-31	0.4	-12.4	3
1975	1	1	1975-01-01	1	-2.2	5
1975	1	2	1975-01-02	0	2.4	3
1975	1	3	1975-01-03	0.7	1.9	2
1975	1	4	1975-01-04	0	-1.1	1
1975	1	5	1975-01-05	3.8	-2.7	1
1975	1	6	1975-01-06	0.3	-5.5	10
1975	1	7	1975-01-07	0.6	-12.5	10
1975	1	8	1975-01-08	0.1	-12.7	12
1975	1	9	1975-01-09	0.2	-14.7	12
1975	1	10	1975-01-10	2.2	-5.8	11
1975	1	11	1975-01-11	0.1	-17.2	12
1975	1	12	1975-01-12	1.9	-14.1	12
1975	1	13	1975-01-13	4.6	-1.3	12
1975	1	14	1975-01-14	0.7	-0.8	9
1975	1	15	1975-01-15	0.2	3.6	4
1975	1	16	1975-01-16	0	4.9	3
1975	1	17	1975-01-17	0.8	0.1	0
1975	1	18	1975-01-18	0.1	-5.6	1
1975	1	19	1975-01-19	2.5	-4.5	1
1975	1	20	1975-01-20	0.1	-2.9	4
1975	1	21	1975-01-21	0.6	0.7	4
1975	1	22	1975-01-22	0.4	1.8	0
1975	1	23	1975-01-23	2.6	1.9	0
1975	1	24	1975-01-24	0.5	1.1	1
1975	1	25	1975-01-25	0	-0.7	1
1975	1	26	1975-01-26	0.1	-2.3	1
1975	1	27	1975-01-27	0	-1.2	1
1975	1	28	1975-01-28	0	-1.6	1
1975	1	29	1975-01-29	0.1	-2.8	1
1975	1	30	1975-01-30	0.1	-2.4	1
1975	1	31	1975-01-31	0	-4.5	1
1975	2	32	1975-02-01	0.9	-4.9	1
1975	2	33	1975-02-02	0	-1.1	2
1975	2	34	1975-02-03	0	1.8	1
1975	2	35	1975-02-04	0	3.3	0
1975	2	36	1975-02-05	0	1.5	0
1975	2	37	1975-02-06	0	2.4	0
1975	2	38	1975-02-07	0.1	-2.1	0
1975	2	39	1975-02-08	0.2	-2	0
1975	2	40	1975-02-09	0	-0.6	1
1975	2	41	1975-02-10	0	-5.4	0
1975	2	42	1975-02-11	0	-7	0
1975	2	43	1975-02-12	1	-2.9	1
1975	2	44	1975-02-13	0.1	-11.1	4
1975	2	45	1975-02-14	0.1	-16.2	4
1975	2	46	1975-02-15	0	-13.3	4
1975	2	47	1975-02-16	0	-12.5	4
1975	2	48	1975-02-17	0.1	-7.3	4
1975	2	49	1975-02-18	2	-8.9	4
1975	2	50	1975-02-19	0	-5.2	7
1975	2	51	1975-02-20	0	-5.9	7
1975	2	52	1975-02-21	0	-4.6	7
1975	2	53	1975-02-22	0	0	7
1975	2	54	1975-02-23	0	-1.4	4
1975	2	55	1975-02-24	0	0.1	3
1975	2	56	1975-02-25	0.2	-0.6	3
1975	2	57	1975-02-26	0	0.9	4
1975	2	58	1975-02-27	0	2.7	2
1975	2	59	1975-02-28	0	-2.6	1
1975	3	60	1975-03-01	0	-8.1	1
1975	3	61	1975-03-02	0.4	-5.4	1
1975	3	62	1975-03-03	2.6	-0.5	2
1975	3	63	1975-03-04	1	1	1
1975	3	64	1975-03-05	0.7	1.9	0
1975	3	65	1975-03-06	0	1.1	0
1975	3	66	1975-03-07	0.1	0.7	0
1975	3	67	1975-03-08	1.9	2.1	0
1975	3	68	1975-03-09	2.9	1.7	0
1975	3	69	1975-03-10	0	1.7	0
1975	3	70	1975-03-11	0	-0.9	0
1975	3	71	1975-03-12	0	-1.2	0
1975	3	72	1975-03-13	0	1	0
1975	3	73	1975-03-14	0	1.8	0
1975	3	74	1975-03-15	1.2	0.9	0
1975	3	75	1975-03-16	0.3	-1	1
1975	3	76	1975-03-17	0	-4.8	1
1975	3	77	1975-03-18	0	-4.7	1
1975	3	78	1975-03-19	0	-0.4	0
1975	3	79	1975-03-20	0	-3.3	0
1975	3	80	1975-03-21	0	-0.8	0
1975	3	81	1975-03-22	0	-0.2	0
1975	3	82	1975-03-23	0	1.1	0
1975	3	83	1975-03-24	0	0.9	0
1975	3	84	1975-03-25	0	2.2	0
1975	3	85	1975-03-26	0.3	1.3	0
1975	3	86	1975-03-27	1.2	0.1	1
1975	3	87	1975-03-28	0.2	-0.9	1
1975	3	88	1975-03-29	0	-0.4	0
1975	3	89	1975-03-30	0.1	-0.5	0
1975	3	90	1975-03-31	0	0.3	0
1975	4	91	1975-04-01	2	0	0
1975	4	92	1975-04-02	4.3	-0.4	4
1975	4	93	1975-04-03	1.2	-1.3	10
1975	4	94	1975-04-04	0	0.2	7
1975	4	95	1975-04-05	0	-0.2	6
1975	4	96	1975-04-06	0	1.4	3
1975	4	97	1975-04-07	4.2	1.4	0
1975	4	98	1975-04-08	2	0.5	2
1975	4	99	1975-04-09	0.1	1.7	0
1975	4	100	1975-04-10	0.6	0.7	0
1975	4	101	1975-04-11	0.3	0.2	0
1975	4	102	1975-04-12	0	0	0
1975	4	103	1975-04-13	0.4	-0.1	0
1975	4	104	1975-04-14	0	-1	0
1975	4	105	1975-04-15	0	-0.5	0
1975	4	106	1975-04-16	0	2.1	0
1975	4	107	1975-04-17	0	1.3	0
1975	4	108	1975-04-18	0	4.3	0
1975	4	109	1975-04-19	0	5.8	0
1975	4	110	1975-04-20	0	5.8	0
1975	4	111	1975-04-21	1.4	4.6	0
1975	4	112	1975-04-22	1.9	4.8	0
1975	4	113	1975-04-23	0.4	5.2	0
1975	4	114	1975-04-24	1.3	3.8	0
1975	4	115	1975-04-25	0	4.5	0
1975	4	116	1975-04-26	0	4	0
1975	4	117	1975-04-27	2.6	5.2	0
1975	4	118	1975-04-28	0	4.3	0
1975	4	119	1975-04-29	0	6.3	0
1975	4	120	1975-04-30	0	12.5	0
1975	5	121	1975-05-01	0	10	0
1975	5	122	1975-05-02	2.1	6.8	0
1975	5	123	1975-05-03	0	7	0
1975	5	124	1975-05-04	0	3.9	0
1975	5	125	1975-05-05	0	5.9	0
1975	5	126	1975-05-06	0	9.6	0
1975	5	127	1975-05-07	0	9.8	0
1975	5	128	1975-05-08	0	12.2	0
1975	5	129	1975-05-09	0	11.7	0
1975	5	130	1975-05-10	0	16.1	0
1975	5	131	1975-05-11	4.6	16	0
1975	5	132	1975-05-12	11.6	10.6	0
1975	5	133	1975-05-13	15.9	9.6	0
1975	5	134	1975-05-14	0	8.8	0
1975	5	135	1975-05-15	0.8	14.4	0
1975	5	136	1975-05-16	0	17.2	0
1975	5	137	1975-05-17	0	17.9	0
1975	5	138	1975-05-18	0	11.8	0
1975	5	139	1975-05-19	0	13.1	0
1975	5	140	1975-05-20	1.1	16.1	0
1975	5	141	1975-05-21	2.8	12.3	0
1975	5	142	1975-05-22	3.2	7.7	0
1975	5	143	1975-05-23	1.5	7.7	0
1975	5	144	1975-05-24	0	5.4	0
1975	5	145	1975-05-25	0	6.4	0
1975	5	146	1975-05-26	0	7.3	0
1975	5	147	1975-05-27	2	9	0
1975	5	148	1975-05-28	0.9	5.3	0
1975	5	149	1975-05-29	0	0.7	0
1975	5	150	1975-05-30	0	3.2	0
1975	5	151	1975-05-31	4.1	5.1	0
1975	6	152	1975-06-01	0.9	4.8	0
1975	6	153	1975-06-02	1.1	5.3	0
1975	6	154	1975-06-03	1.1	7.4	0
1975	6	155	1975-06-04	3.8	7.8	0
1975	6	156	1975-06-05	0	9.8	0
1975	6	157	1975-06-06	0	11.6	0
1975	6	158	1975-06-07	0	13.3	0
1975	6	159	1975-06-08	0	17.5	0
1975	6	160	1975-06-09	0	14.8	0
1975	6	161	1975-06-10	0	9.5	0
1975	6	162	1975-06-11	0	11.4	0
1975	6	163	1975-06-12	3.4	15.3	0
1975	6	164	1975-06-13	9.7	11	0
1975	6	165	1975-06-14	1.7	8.4	0
1975	6	166	1975-06-15	0	11.5	0
1975	6	167	1975-06-16	3	10.8	0
1975	6	168	1975-06-17	1.8	11.3	0
1975	6	169	1975-06-18	0	12.4	0
1975	6	170	1975-06-19	0	14.4	0
1975	6	171	1975-06-20	0	18.8	0
1975	6	172	1975-06-21	2.3	19.5	0
1975	6	173	1975-06-22	0	12.5	0
1975	6	174	1975-06-23	0.4	13.6	0
1975	6	175	1975-06-24	0	13.6	0
1975	6	176	1975-06-25	0	11.7	0
1975	6	177	1975-06-26	0.1	11.5	0
1975	6	178	1975-06-27	5.2	10.6	0
1975	6	179	1975-06-28	0	10.6	0
1975	6	180	1975-06-29	0	13.4	0
1975	6	181	1975-06-30	0	14.1	0
1975	7	182	1975-07-01	0	15.5	0
1975	7	183	1975-07-02	0	16.1	0
1975	7	184	1975-07-03	0	16	0
1975	7	185	1975-07-04	0	12	0
1975	7	186	1975-07-05	0	12.3	0
1975	7	187	1975-07-06	0	13.8	0
1975	7	188	1975-07-07	0	12.6	0
1975	7	189	1975-07-08	0	10.4	0
1975	7	190	1975-07-09	0	12.4	0
1975	7	191	1975-07-10	0	16.3	0
1975	7	192	1975-07-11	0	19.3	0
1975	7	193	1975-07-12	1.4	16.9	0
1975	7	194	1975-07-13	6.8	14.6	0
1975	7	195	1975-07-14	0	11.8	0
1975	7	196	1975-07-15	5.1	12.8	0
1975	7	197	1975-07-16	0	12	0
1975	7	198	1975-07-17	0.4	9.1	0
1975	7	199	1975-07-18	0	12.2	0
1975	7	200	1975-07-19	0	12.7	0
1975	7	201	1975-07-20	0	14.1	0
1975	7	202	1975-07-21	2	12.7	0
1975	7	203	1975-07-22	0.5	15.9	0
1975	7	204	1975-07-23	0	17.7	0
1975	7	205	1975-07-24	0	19.7	0
1975	7	206	1975-07-25	2.5	18.9	0
1975	7	207	1975-07-26	1.4	15.8	0
1975	7	208	1975-07-27	0	17.4	0
1975	7	209	1975-07-28	0	17.2	0
1975	7	210	1975-07-29	0	15.6	0
1975	7	211	1975-07-30	0	16.8	0
1975	7	212	1975-07-31	0	19.2	0
1975	8	213	1975-08-01	0	17.7	0
1975	8	214	1975-08-02	0	17.9	0
1975	8	215	1975-08-03	0	15.6	0
1975	8	216	1975-08-04	0	16.2	0
1975	8	217	1975-08-05	0	19.1	0
1975	8	218	1975-08-06	0	18.2	0
1975	8	219	1975-08-07	0	17.7	0
1975	8	220	1975-08-08	0	18.6	0
1975	8	221	1975-08-09	0	15.6	0
1975	8	222	1975-08-10	0	11.7	0
1975	8	223	1975-08-11	4.2	10	0
1975	8	224	1975-08-12	0	11.5	0
1975	8	225	1975-08-13	0	10.2	0
1975	8	226	1975-08-14	0.5	12	0
1975	8	227	1975-08-15	15	11.1	0
1975	8	228	1975-08-16	4.7	10.8	0
1975	8	229	1975-08-17	0.3	10.9	0
1975	8	230	1975-08-18	0	10.2	0
1975	8	231	1975-08-19	0	10.3	0
1975	8	232	1975-08-20	0	12.9	0
1975	8	233	1975-08-21	0	15.2	0
1975	8	234	1975-08-22	5.2	14.8	0
1975	8	235	1975-08-23	0.2	14.9	0
1975	8	236	1975-08-24	3.2	13	0
1975	8	237	1975-08-25	8.5	12.1	0
1975	8	238	1975-08-26	0	9.3	0
1975	8	239	1975-08-27	3.4	7.2	0
1975	8	240	1975-08-28	0	11.4	0
1975	8	241	1975-08-29	0	9.8	0
1975	8	242	1975-08-30	0	9.2	0
1975	8	243	1975-08-31	0	9.9	0
1975	9	244	1975-09-01	1.2	14.6	0
1975	9	245	1975-09-02	0	12.2	0
1975	9	246	1975-09-03	1.4	14	0
1975	9	247	1975-09-04	0	11.2	0
1975	9	248	1975-09-05	1.7	10.6	0
1975	9	249	1975-09-06	5.4	8	0
1975	9	250	1975-09-07	0	6.3	0
1975	9	251	1975-09-08	0	6.5	0
1975	9	252	1975-09-09	0	12.7	0
1975	9	253	1975-09-10	5	14.9	0
1975	9	254	1975-09-11	2.9	13.9	0
1975	9	255	1975-09-12	0	14.8	0
1975	9	256	1975-09-13	1.1	14.1	0
1975	9	257	1975-09-14	0.3	13	0
1975	9	258	1975-09-15	1.2	11.4	0
1975	9	259	1975-09-16	1.1	10.8	0
1975	9	260	1975-09-17	0	12.6	0
1975	9	261	1975-09-18	13.8	15.1	0
1975	9	262	1975-09-19	0.4	9.5	0
1975	9	263	1975-09-20	0	5.6	0
1975	9	264	1975-09-21	15.9	11.1	0
1975	9	265	1975-09-22	5.4	8.4	0
1975	9	266	1975-09-23	1.3	11.4	0
1975	9	267	1975-09-24	0	10.9	0
1975	9	268	1975-09-25	5.5	9.1	0
1975	9	269	1975-09-26	4.8	13.7	0
1975	9	270	1975-09-27	0.6	10.8	0
1975	9	271	1975-09-28	11.1	7.5	0
1975	9	272	1975-09-29	0	7.7	0
1975	9	273	1975-09-30	0	6	0
1975	10	274	1975-10-01	0	11.8	0
1975	10	275	1975-10-02	0	11.7	0
1975	10	276	1975-10-03	0	8.3	0
1975	10	277	1975-10-04	0	4.1	0
1975	10	278	1975-10-05	5.7	5.3	0
1975	10	279	1975-10-06	0	8.8	0
1975	10	280	1975-10-07	2	4.1	0
1975	10	281	1975-10-08	0.3	2.7	0
1975	10	282	1975-10-09	0	-0.3	0
1975	10	283	1975-10-10	0	-1.2	0
1975	10	284	1975-10-11	0	1.5	0
1975	10	285	1975-10-12	0	6.9	0
1975	10	286	1975-10-13	0	5.1	0
1975	10	287	1975-10-14	0	1.3	0
1975	10	288	1975-10-15	0.3	3.9	0
1975	10	289	1975-10-16	1.1	4.7	0
1975	10	290	1975-10-17	1.3	6.8	0
1975	10	291	1975-10-18	0	1.8	0
1975	10	292	1975-10-19	0	-2.2	0
1975	10	293	1975-10-20	0	1.6	0
1975	10	294	1975-10-21	0	-0.9	0
1975	10	295	1975-10-22	0	3.4	0
1975	10	296	1975-10-23	0	4.4	0
1975	10	297	1975-10-24	0	5	0
1975	10	298	1975-10-25	1.4	4.8	0
1975	10	299	1975-10-26	2.2	9.4	0
1975	10	300	1975-10-27	0.1	7.9	0
1975	10	301	1975-10-28	3.2	-1.5	0
1975	10	302	1975-10-29	1.1	1.1	1
1975	10	303	1975-10-30	0	-2.5	0
1975	10	304	1975-10-31	1.2	-6.5	0
1975	11	305	1975-11-01	0.1	-1.3	1
1975	11	306	1975-11-02	0	-5	2
1975	11	307	1975-11-03	1.6	0.2	3
1975	11	308	1975-11-04	2.1	3.7	0
1975	11	309	1975-11-05	0	5.6	0
1975	11	310	1975-11-06	0	3.7	0
1975	11	311	1975-11-07	0	-1	0
1975	11	312	1975-11-08	0	-0.3	0
1975	11	313	1975-11-09	0	7.4	0
1975	11	314	1975-11-10	0	3	0
1975	11	315	1975-11-11	0	-2.6	0
1975	11	316	1975-11-12	1.2	1.5	0
1975	11	317	1975-11-13	0	3.2	0
1975	11	318	1975-11-14	0.7	4	0
1975	11	319	1975-11-15	0	3.4	0
1975	11	320	1975-11-16	2.6	2.3	0
1975	11	321	1975-11-17	0.1	3.3	0
1975	11	322	1975-11-18	4.5	1.6	0
1975	11	323	1975-11-19	0.2	-4	3
1975	11	324	1975-11-20	0.8	-9.7	3
1975	11	325	1975-11-21	0.3	-8.8	4
1975	11	326	1975-11-22	1.4	-6.7	5
1975	11	327	1975-11-23	0.2	-9.6	7
1975	11	328	1975-11-24	0.1	1.2	6
1975	11	329	1975-11-25	0.1	2.7	0
1975	11	330	1975-11-26	0	3.1	0
1975	11	331	1975-11-27	0.6	1	0
1975	11	332	1975-11-28	1.8	-0.9	0
1975	11	333	1975-11-29	4.1	0.7	5
1975	11	334	1975-11-30	1.4	0.4	5
1975	12	335	1975-12-01	0.1	2	2
1975	12	336	1975-12-02	4.5	1.9	0
1975	12	337	1975-12-03	0.5	1.9	1
1975	12	338	1975-12-04	3.4	0.5	0
1975	12	339	1975-12-05	2.1	-0.4	3
1975	12	340	1975-12-06	0.1	-2.4	3
1975	12	341	1975-12-07	4.2	-4.1	3
1975	12	342	1975-12-08	0.7	-2.5	8
1975	12	343	1975-12-09	0	-15.3	8
1975	12	344	1975-12-10	0	-10.2	8
1975	12	345	1975-12-11	0.1	-8.6	8
1975	12	346	1975-12-12	0.3	0.8	8
1975	12	347	1975-12-13	0.3	-7.4	8
1975	12	348	1975-12-14	1.6	-3.4	9
1975	12	349	1975-12-15	0.2	1.1	5
1975	12	350	1975-12-16	0.1	-10	5
1975	12	351	1975-12-17	0	-18.4	6
1975	12	352	1975-12-18	1.6	-11.9	5
1975	12	353	1975-12-19	0	-7.7	7
1975	12	354	1975-12-20	0.9	-8.1	7
1975	12	355	1975-12-21	0.1	1.6	10
1975	12	356	1975-12-22	1.2	-1.6	7
1975	12	357	1975-12-23	0.1	-2.5	6
1975	12	358	1975-12-24	0.8	-10.3	5
1975	12	359	1975-12-25	0.1	-6	6
1975	12	360	1975-12-26	0	-9.8	6
1975	12	361	1975-12-27	3.5	-5	6
1975	12	362	1975-12-28	0	1	5
1975	12	363	1975-12-29	0	-2.8	3
1975	12	364	1975-12-30	2.3	0.9	3
1975	12	365	1975-12-31	0.1	-1	1
1976	1	1	1976-01-01	0.3	-6.3	1
1976	1	2	1976-01-02	0	-10.3	3
1976	1	3	1976-01-03	0	-20.8	3
1976	1	4	1976-01-04	0	-15.6	3
1976	1	5	1976-01-05	1.5	-15.5	3
1976	1	6	1976-01-06	0	-19.3	7
1976	1	7	1976-01-07	2.4	-7.7	7
1976	1	8	1976-01-08	1.5	-7	11
1976	1	9	1976-01-09	0.1	-19.2	13
1976	1	10	1976-01-10	0.3	-16.1	13
1976	1	11	1976-01-11	2.4	-9.1	14
1976	1	12	1976-01-12	0	-14.2	15
1976	1	13	1976-01-13	0.1	-19.6	15
1976	1	14	1976-01-14	0.2	-17.8	15
1976	1	15	1976-01-15	0.1	-20.4	15
1976	1	16	1976-01-16	0.3	-25.6	15
1976	1	17	1976-01-17	0.9	-20.5	15
1976	1	18	1976-01-18	1.6	-21.2	19
1976	1	19	1976-01-19	1.9	-4.1	21
1976	1	20	1976-01-20	1.6	-0.1	18
1976	1	21	1976-01-21	0.2	-0.8	18
1976	1	22	1976-01-22	0.3	-9.3	15
1976	1	23	1976-01-23	0.6	-9.7	15
1976	1	24	1976-01-24	0.4	-11.4	16
1976	1	25	1976-01-25	0.2	-14.9	17
1976	1	26	1976-01-26	1.6	-13.8	17
1976	1	27	1976-01-27	0.2	-21.2	18
1976	1	28	1976-01-28	0.1	-19.4	18
1976	1	29	1976-01-29	1	-15.7	18
1976	1	30	1976-01-30	3.3	-9.7	20
1976	1	31	1976-01-31	2.3	-9.8	23
1976	2	32	1976-02-01	0.1	-26.3	23
1976	2	33	1976-02-02	1	-17.7	23
1976	2	34	1976-02-03	0.8	-15.2	24
1976	2	35	1976-02-04	1.1	-21.6	25
1976	2	36	1976-02-05	0.1	-16.2	26
1976	2	37	1976-02-06	0.1	-9.1	26
1976	2	38	1976-02-07	0	-3.8	26
1976	2	39	1976-02-08	0	-5.9	26
1976	2	40	1976-02-09	0.4	-5.1	26
1976	2	41	1976-02-10	1	-2.6	26
1976	2	42	1976-02-11	1	-1.2	20
1976	2	43	1976-02-12	0.6	-5.6	16
1976	2	44	1976-02-13	0.1	-9.4	16
1976	2	45	1976-02-14	0.2	-13	16
1976	2	46	1976-02-15	0.1	-10.1	17
1976	2	47	1976-02-16	0	-2.2	17
1976	2	48	1976-02-17	0	2.6	16
1976	2	49	1976-02-18	0	-1.8	16
1976	2	50	1976-02-19	0.1	-3	15
1976	2	51	1976-02-20	0	-1.6	15
1976	2	52	1976-02-21	0	-4.7	14
1976	2	53	1976-02-22	0	-10.6	14
1976	2	54	1976-02-23	0	-9.5	14
1976	2	55	1976-02-24	1	-0.6	14
1976	2	56	1976-02-25	1.2	2	14
1976	2	57	1976-02-26	0	2.3	14
1976	2	58	1976-02-27	0	-1.1	13
1976	2	59	1976-02-28	0	-5.3	13
1976	2	60	1976-02-29	2.1	-6.1	13
1976	3	61	1976-03-01	3.1	-0.2	15
1976	3	62	1976-03-02	0.4	-3	17
1976	3	63	1976-03-03	0	-9.3	17
1976	3	64	1976-03-04	0	-13.9	17
1976	3	65	1976-03-05	0	-9.3	17
1976	3	66	1976-03-06	0	-9.6	17
1976	3	67	1976-03-07	0	-8.4	17
1976	3	68	1976-03-08	0.1	-8.3	17
1976	3	69	1976-03-09	0.6	-7.8	17
1976	3	70	1976-03-10	0.3	-8.3	18
1976	3	71	1976-03-11	1.1	-7.8	18
1976	3	72	1976-03-12	0.7	-9.3	19
1976	3	73	1976-03-13	2.1	-13.1	20
1976	3	74	1976-03-14	0.1	-14.2	21
1976	3	75	1976-03-15	0.1	-16	21
1976	3	76	1976-03-16	0.5	-13.2	21
1976	3	77	1976-03-17	0.4	-10.9	21
1976	3	78	1976-03-18	0.1	-16.2	21
1976	3	79	1976-03-19	0	-13.1	21
1976	3	80	1976-03-20	0	-17.6	21
1976	3	81	1976-03-21	0	-14.8	21
1976	3	82	1976-03-22	0	-11.3	21
1976	3	83	1976-03-23	2.8	-8.3	21
1976	3	84	1976-03-24	0.1	-2.3	23
1976	3	85	1976-03-25	0.4	-2.6	23
1976	3	86	1976-03-26	0.3	-1.3	23
1976	3	87	1976-03-27	0	-0.8	23
1976	3	88	1976-03-28	0	1.5	23
1976	3	89	1976-03-29	1.3	2.8	20
1976	3	90	1976-03-30	1.3	0.6	17
1976	3	91	1976-03-31	0	-0.7	17
1976	4	92	1976-04-01	0	-0.3	15
1976	4	93	1976-04-02	0	-0.6	17
1976	4	94	1976-04-03	0	-2.9	16
1976	4	95	1976-04-04	0	-2.7	16
1976	4	96	1976-04-05	2.3	-0.3	15
1976	4	97	1976-04-06	1.3	-0.1	17
1976	4	98	1976-04-07	1.2	-2.9	18
1976	4	99	1976-04-08	0	-3.5	19
1976	4	100	1976-04-09	0	-3.2	19
1976	4	101	1976-04-10	0	2.1	18
1976	4	102	1976-04-11	0	3.7	17
1976	4	103	1976-04-12	1	5	15
1976	4	104	1976-04-13	0	2.6	10
1976	4	105	1976-04-14	0	4.3	7
1976	4	106	1976-04-15	0	6.4	6
1976	4	107	1976-04-16	0	5.4	3
1976	4	108	1976-04-17	1	5.4	2
1976	4	109	1976-04-18	0	2.6	0
1976	4	110	1976-04-19	0	2.3	0
1976	4	111	1976-04-20	0.1	2	0
1976	4	112	1976-04-21	0	2.1	0
1976	4	113	1976-04-22	0	3.5	0
1976	4	114	1976-04-23	0	3.8	0
1976	4	115	1976-04-24	0	2	0
1976	4	116	1976-04-25	0.8	-0.2	0
1976	4	117	1976-04-26	0	-1.1	0
1976	4	118	1976-04-27	0	-1.9	0
1976	4	119	1976-04-28	0	-1	0
1976	4	120	1976-04-29	0	-1.8	0
1976	4	121	1976-04-30	2.3	-1	0
1976	5	122	1976-05-01	0	0	1
1976	5	123	1976-05-02	1.7	1.4	0
1976	5	124	1976-05-03	2.6	3	1
1976	5	125	1976-05-04	0.7	6	0
1976	5	126	1976-05-05	7.8	6.3	0
1976	5	127	1976-05-06	0.4	4.2	0
1976	5	128	1976-05-07	0.2	3.8	0
1976	5	129	1976-05-08	0	6	0
1976	5	130	1976-05-09	0	10.5	0
1976	5	131	1976-05-10	0.4	12.5	0
1976	5	132	1976-05-11	0	14.9	0
1976	5	133	1976-05-12	5.5	10.1	0
1976	5	134	1976-05-13	0	10.9	0
1976	5	135	1976-05-14	0.1	14.4	0
1976	5	136	1976-05-15	0	13.9	0
1976	5	137	1976-05-16	7.4	15.3	0
1976	5	138	1976-05-17	2.5	14.9	0
1976	5	139	1976-05-18	0	15.3	0
1976	5	140	1976-05-19	0	15	0
1976	5	141	1976-05-20	0	13.3	0
1976	5	142	1976-05-21	0	11.1	0
1976	5	143	1976-05-22	0	12	0
1976	5	144	1976-05-23	0	14.3	0
1976	5	145	1976-05-24	0	13.2	0
1976	5	146	1976-05-25	0.6	16.1	0
1976	5	147	1976-05-26	0	7.8	0
1976	5	148	1976-05-27	0	3.9	0
1976	5	149	1976-05-28	0	7.3	0
1976	5	150	1976-05-29	0	10.8	0
1976	5	151	1976-05-30	0	12.9	0
1976	5	152	1976-05-31	2.8	13.8	0
1976	6	153	1976-06-01	3.6	13.5	0
1976	6	154	1976-06-02	8.1	7.8	0
1976	6	155	1976-06-03	0.3	6.5	0
1976	6	156	1976-06-04	0	7.7	0
1976	6	157	1976-06-05	0	7.9	0
1976	6	158	1976-06-06	3.7	7.4	0
1976	6	159	1976-06-07	0.2	7.2	0
1976	6	160	1976-06-08	0	7.6	0
1976	6	161	1976-06-09	0	10.4	0
1976	6	162	1976-06-10	0	10	0
1976	6	163	1976-06-11	0	9.5	0
1976	6	164	1976-06-12	0	12.4	0
1976	6	165	1976-06-13	0	16.2	0
1976	6	166	1976-06-14	0	13.1	0
1976	6	167	1976-06-15	0	14.7	0
1976	6	168	1976-06-16	0	13.5	0
1976	6	169	1976-06-17	0	12.3	0
1976	6	170	1976-06-18	2	11.9	0
1976	6	171	1976-06-19	1.2	10.4	0
1976	6	172	1976-06-20	5.1	9.8	0
1976	6	173	1976-06-21	0.8	9.9	0
1976	6	174	1976-06-22	0	13.4	0
1976	6	175	1976-06-23	0	13.5	0
1976	6	176	1976-06-24	0.9	13.2	0
1976	6	177	1976-06-25	0.1	16.1	0
1976	6	178	1976-06-26	0.6	19	0
1976	6	179	1976-06-27	12.1	13.7	0
1976	6	180	1976-06-28	4.3	12.5	0
1976	6	181	1976-06-29	0	13.6	0
1976	6	182	1976-06-30	0.1	14.1	0
1976	7	183	1976-07-01	0	12.9	0
1976	7	184	1976-07-02	0.3	10.6	0
1976	7	185	1976-07-03	0	12.6	0
1976	7	186	1976-07-04	0	12.5	0
1976	7	187	1976-07-05	0	10.6	0
1976	7	188	1976-07-06	0	10.1	0
1976	7	189	1976-07-07	3	9.4	0
1976	7	190	1976-07-08	0	12.5	0
1976	7	191	1976-07-09	1	13.7	0
1976	7	192	1976-07-10	0	14.8	0
1976	7	193	1976-07-11	0	13.6	0
1976	7	194	1976-07-12	0	14.4	0
1976	7	195	1976-07-13	0	16	0
1976	7	196	1976-07-14	3.6	15	0
1976	7	197	1976-07-15	0.2	12.8	0
1976	7	198	1976-07-16	10.5	14.9	0
1976	7	199	1976-07-17	25	15.8	0
1976	7	200	1976-07-18	0	16.9	0
1976	7	201	1976-07-19	0	16.3	0
1976	7	202	1976-07-20	0	17.9	0
1976	7	203	1976-07-21	0	18.8	0
1976	7	204	1976-07-22	0	15.3	0
1976	7	205	1976-07-23	0	14.2	0
1976	7	206	1976-07-24	0	17.2	0
1976	7	207	1976-07-25	1.7	16.7	0
1976	7	208	1976-07-26	1.3	15.5	0
1976	7	209	1976-07-27	7.3	14.3	0
1976	7	210	1976-07-28	7.5	14	0
1976	7	211	1976-07-29	2.4	11.4	0
1976	7	212	1976-07-30	2	11.2	0
1976	7	213	1976-07-31	14.5	11.4	0
1976	8	214	1976-08-01	0	12.6	0
1976	8	215	1976-08-02	0.3	12.9	0
1976	8	216	1976-08-03	0.4	11.8	0
1976	8	217	1976-08-04	0	13.3	0
1976	8	218	1976-08-05	0	12.5	0
1976	8	219	1976-08-06	0	12.5	0
1976	8	220	1976-08-07	0	13.8	0
1976	8	221	1976-08-08	0	14.5	0
1976	8	222	1976-08-09	0	16	0
1976	8	223	1976-08-10	0	16.6	0
1976	8	224	1976-08-11	0	17.5	0
1976	8	225	1976-08-12	0	17.4	0
1976	8	226	1976-08-13	0.1	16.1	0
1976	8	227	1976-08-14	0	16.6	0
1976	8	228	1976-08-15	0	16.9	0
1976	8	229	1976-08-16	0	16.9	0
1976	8	230	1976-08-17	0	17.2	0
1976	8	231	1976-08-18	0	12.4	0
1976	8	232	1976-08-19	2.7	11.7	0
1976	8	233	1976-08-20	0	9.9	0
1976	8	234	1976-08-21	0	10.7	0
1976	8	235	1976-08-22	0	12.4	0
1976	8	236	1976-08-23	0	12.3	0
1976	8	237	1976-08-24	0	13.6	0
1976	8	238	1976-08-25	0.9	10.2	0
1976	8	239	1976-08-26	2.3	9.9	0
1976	8	240	1976-08-27	0	11.5	0
1976	8	241	1976-08-28	0	13.7	0
1976	8	242	1976-08-29	0	14.8	0
1976	8	243	1976-08-30	1.2	16	0
1976	8	244	1976-08-31	7.9	10.8	0
1976	9	245	1976-09-01	7.8	6.6	0
1976	9	246	1976-09-02	0	7.5	0
1976	9	247	1976-09-03	0.1	7.5	0
1976	9	248	1976-09-04	8.1	6.7	0
1976	9	249	1976-09-05	2.5	7.6	0
1976	9	250	1976-09-06	2	9.5	0
1976	9	251	1976-09-07	0	6.7	0
1976	9	252	1976-09-08	0	5.5	0
1976	9	253	1976-09-09	0.1	4	0
1976	9	254	1976-09-10	12.3	5.6	0
1976	9	255	1976-09-11	3.7	11.6	0
1976	9	256	1976-09-12	0.2	10.3	0
1976	9	257	1976-09-13	0	9.6	0
1976	9	258	1976-09-14	9.8	12	0
1976	9	259	1976-09-15	4.1	7.1	0
1976	9	260	1976-09-16	0	3.6	0
1976	9	261	1976-09-17	0	2.4	0
1976	9	262	1976-09-18	0	2.8	0
1976	9	263	1976-09-19	0	3.9	0
1976	9	264	1976-09-20	0	4.6	0
1976	9	265	1976-09-21	0	6.8	0
1976	9	266	1976-09-22	0	5.3	0
1976	9	267	1976-09-23	0.5	6.3	0
1976	9	268	1976-09-24	0	1.5	0
1976	9	269	1976-09-25	0.2	2.1	0
1976	9	270	1976-09-26	0.1	4.3	0
1976	9	271	1976-09-27	0.6	1.8	0
1976	9	272	1976-09-28	0	1.2	0
1976	9	273	1976-09-29	0	0.2	0
1976	9	274	1976-09-30	0	2	0
1976	10	275	1976-10-01	0	4.2	0
1976	10	276	1976-10-02	0	0.1	0
1976	10	277	1976-10-03	0	2.8	0
1976	10	278	1976-10-04	0	4.2	0
1976	10	279	1976-10-05	0	2.7	0
1976	10	280	1976-10-06	0	1.6	0
1976	10	281	1976-10-07	6.8	1.9	0
1976	10	282	1976-10-08	0.1	5.1	0
1976	10	283	1976-10-09	0	4.2	0
1976	10	284	1976-10-10	1.7	2	0
1976	10	285	1976-10-11	0.2	-0.6	1
1976	10	286	1976-10-12	0	-6.1	0
1976	10	287	1976-10-13	0	-5.4	0
1976	10	288	1976-10-14	0	-5.1	0
1976	10	289	1976-10-15	0	-4	0
1976	10	290	1976-10-16	0	-2.7	0
1976	10	291	1976-10-17	0	-2.1	0
1976	10	292	1976-10-18	0	-2.1	0
1976	10	293	1976-10-19	0	-2.8	0
1976	10	294	1976-10-20	0	-3.5	0
1976	10	295	1976-10-21	0	-0.3	0
1976	10	296	1976-10-22	0	1.3	0
1976	10	297	1976-10-23	1.8	2.8	0
1976	10	298	1976-10-24	0	3.6	0
1976	10	299	1976-10-25	0.3	2.7	0
1976	10	300	1976-10-26	0.2	1.4	0
1976	10	301	1976-10-27	0.1	-4.7	0
1976	10	302	1976-10-28	0	-3.9	0
1976	10	303	1976-10-29	0.2	-0.4	0
1976	10	304	1976-10-30	0.3	-0.8	0
1976	10	305	1976-10-31	0.1	-2.4	0
1976	11	306	1976-11-01	2.4	-5.2	0
1976	11	307	1976-11-02	0.1	-6.5	3
1976	11	308	1976-11-03	0.1	-7.9	3
1976	11	309	1976-11-04	0	-8.6	3
1976	11	310	1976-11-05	2.4	-2.9	3
1976	11	311	1976-11-06	2	2.7	3
1976	11	312	1976-11-07	1.6	2.6	0
1976	11	313	1976-11-08	8.1	5.3	0
1976	11	314	1976-11-09	3.7	4.7	0
1976	11	315	1976-11-10	2.3	5.3	0
1976	11	316	1976-11-11	9.3	4.6	0
1976	11	317	1976-11-12	11.8	3.3	0
1976	11	318	1976-11-13	1.6	-0.2	0
1976	11	319	1976-11-14	0	-6.7	0
1976	11	320	1976-11-15	0	-9.3	0
1976	11	321	1976-11-16	1.4	-2.5	0
1976	11	322	1976-11-17	0	-0.7	0
1976	11	323	1976-11-18	0.9	-0.6	0
1976	11	324	1976-11-19	0.2	-0.3	0
1976	11	325	1976-11-20	1.4	1.3	0
1976	11	326	1976-11-21	0	2.2	0
1976	11	327	1976-11-22	0.3	-1.5	0
1976	11	328	1976-11-23	0	-3.3	1
1976	11	329	1976-11-24	0.6	-10.1	1
1976	11	330	1976-11-25	0.2	-9.4	3
1976	11	331	1976-11-26	2.9	-1.4	3
1976	11	332	1976-11-27	1.1	1	3
1976	11	333	1976-11-28	1.2	-1	0
1976	11	334	1976-11-29	0.3	3	0
1976	11	335	1976-11-30	7.9	1.7	0
1976	12	336	1976-12-01	2.8	0.8	0
1976	12	337	1976-12-02	1.9	1.3	0
1976	12	338	1976-12-03	0.1	1	0
1976	12	339	1976-12-04	0.1	2.6	0
1976	12	340	1976-12-05	0	1.1	0
1976	12	341	1976-12-06	0.1	1.6	0
1976	12	342	1976-12-07	1.1	0.9	0
1976	12	343	1976-12-08	0.4	0.9	2
1976	12	344	1976-12-09	0.1	0.1	0
1976	12	345	1976-12-10	1.4	-1.7	0
1976	12	346	1976-12-11	0.2	-1.6	3
1976	12	347	1976-12-12	0.1	-2.7	2
1976	12	348	1976-12-13	0.1	-10.6	3
1976	12	349	1976-12-14	0.3	-7	3
1976	12	350	1976-12-15	0	-4.1	3
1976	12	351	1976-12-16	0.1	-4.6	3
1976	12	352	1976-12-17	1.5	-4.8	3
1976	12	353	1976-12-18	0.1	-7.6	5
1976	12	354	1976-12-19	2.1	-8.2	5
1976	12	355	1976-12-20	0.4	-6.7	7
1976	12	356	1976-12-21	0.2	-8	8
1976	12	357	1976-12-22	0	-16.5	8
1976	12	358	1976-12-23	0.8	-5.4	8
1976	12	359	1976-12-24	0.4	-5.1	8
1976	12	360	1976-12-25	0	-12.9	8
1976	12	361	1976-12-26	0	-15.7	8
1976	12	362	1976-12-27	0	-25.4	8
1976	12	363	1976-12-28	0.2	-22.2	8
1976	12	364	1976-12-29	0.1	-21.3	8
1976	12	365	1976-12-30	0.1	-7.1	8
1976	12	366	1976-12-31	0.5	-4.7	8
1977	1	1	1977-01-01	0.1	-4.5	9
1977	1	2	1977-01-02	0.1	-2.8	9
1977	1	3	1977-01-03	0.1	-4	9
1977	1	4	1977-01-04	0.1	-0.1	9
1977	1	5	1977-01-05	2	1.3	9
1977	1	6	1977-01-06	0.3	0.9	4
1977	1	7	1977-01-07	1.8	-2.6	2
1977	1	8	1977-01-08	0.1	-7.4	4
1977	1	9	1977-01-09	0.1	-12	4
1977	1	10	1977-01-10	0.1	-12.1	4
1977	1	11	1977-01-11	2.4	-9.5	4
1977	1	12	1977-01-12	1.6	-5.2	15
1977	1	13	1977-01-13	1.3	-2.5	18
1977	1	14	1977-01-14	0.6	-1.8	20
1977	1	15	1977-01-15	0	-5	20
1977	1	16	1977-01-16	0.1	-5.6	20
1977	1	17	1977-01-17	0.1	-13.2	20
1977	1	18	1977-01-18	0.7	-7.5	20
1977	1	19	1977-01-19	2.2	-5.6	21
1977	1	20	1977-01-20	0.6	-9.9	23
1977	1	21	1977-01-21	0.1	-11.1	23
1977	1	22	1977-01-22	1.4	-7.3	24
1977	1	23	1977-01-23	1.4	-10.3	32
1977	1	24	1977-01-24	0.8	-13.4	35
1977	1	25	1977-01-25	1.4	-11.6	36
1977	1	26	1977-01-26	2.2	-7.1	36
1977	1	27	1977-01-27	3.9	-4.6	40
1977	1	28	1977-01-28	0.4	-2.1	45
1977	1	29	1977-01-29	1.1	-5.4	45
1977	1	30	1977-01-30	8.8	-4.8	47
1977	1	31	1977-01-31	1.3	-3.2	55
1977	2	32	1977-02-01	1.9	-5	55
1977	2	33	1977-02-02	1.9	-4.5	56
1977	2	34	1977-02-03	0.2	-5.1	56
1977	2	35	1977-02-04	0.2	-3.7	56
1977	2	36	1977-02-05	0.9	-3.3	56
1977	2	37	1977-02-06	0.3	-2.6	56
1977	2	38	1977-02-07	0.8	-4.6	56
1977	2	39	1977-02-08	0.7	-8.7	57
1977	2	40	1977-02-09	1.9	-11.3	57
1977	2	41	1977-02-10	0.3	-13	59
1977	2	42	1977-02-11	0.1	-23.3	59
1977	2	43	1977-02-12	0.1	-22	59
1977	2	44	1977-02-13	0.1	-18.8	59
1977	2	45	1977-02-14	0.1	-9.9	59
1977	2	46	1977-02-15	0.2	-6.8	59
1977	2	47	1977-02-16	0.9	-12.7	59
1977	2	48	1977-02-17	3.4	-10.1	59
1977	2	49	1977-02-18	0.5	-11.3	60
1977	2	50	1977-02-19	0	-11.3	60
1977	2	51	1977-02-20	0.1	-7.6	60
1977	2	52	1977-02-21	0.1	-3.9	60
1977	2	53	1977-02-22	1.3	-4.4	60
1977	2	54	1977-02-23	1.8	-6.9	62
1977	2	55	1977-02-24	2.1	-10.3	63
1977	2	56	1977-02-25	0.1	-14.5	64
1977	2	57	1977-02-26	0	-18.8	64
1977	2	58	1977-02-27	0.1	-15.4	64
1977	2	59	1977-02-28	0.1	-11.4	64
1977	3	60	1977-03-01	1.2	-11.4	64
1977	3	61	1977-03-02	0.1	-10.3	64
1977	3	62	1977-03-03	0	-14	64
1977	3	63	1977-03-04	2.7	-10.7	64
1977	3	64	1977-03-05	0	-7.9	64
1977	3	65	1977-03-06	0	-9.7	64
1977	3	66	1977-03-07	0.1	-6.2	64
1977	3	67	1977-03-08	0	2.3	64
1977	3	68	1977-03-09	0	2.5	63
1977	3	69	1977-03-10	0.5	1.6	62
1977	3	70	1977-03-11	0	1.4	30
1977	3	71	1977-03-12	0	2.8	30
1977	3	72	1977-03-13	0	2.6	30
1977	3	73	1977-03-14	0.3	-0.3	25
1977	3	74	1977-03-15	3.8	0.8	23
1977	3	75	1977-03-16	0.4	1	23
1977	3	76	1977-03-17	9.8	2.3	20
1977	3	77	1977-03-18	0.3	1.8	13
1977	3	78	1977-03-19	4	1.2	11
1977	3	79	1977-03-20	1.3	0.8	8
1977	3	80	1977-03-21	0	-2.6	6
1977	3	81	1977-03-22	0	-4.5	6
1977	3	82	1977-03-23	0	0.9	6
1977	3	83	1977-03-24	0	2.3	6
1977	3	84	1977-03-25	0	0.3	6
1977	3	85	1977-03-26	0.1	-3.7	6
1977	3	86	1977-03-27	0	-7.7	6
1977	3	87	1977-03-28	0	-8.7	6
1977	3	88	1977-03-29	0	-10.4	6
1977	3	89	1977-03-30	0.9	-9.8	6
1977	3	90	1977-03-31	0	0.9	6
1977	4	91	1977-04-01	0	-2.3	6
1977	4	92	1977-04-02	3.9	-0.8	6
1977	4	93	1977-04-03	1.1	0	6
1977	4	94	1977-04-04	0	-2.6	6
1977	4	95	1977-04-05	0	-5.4	6
1977	4	96	1977-04-06	0.3	-4.1	6
1977	4	97	1977-04-07	1.3	-4.5	6
1977	4	98	1977-04-08	0.5	-6.3	8
1977	4	99	1977-04-09	0	-9.7	8
1977	4	100	1977-04-10	0.1	-5.6	8
1977	4	101	1977-04-11	2.5	1.6	8
1977	4	102	1977-04-12	9	1.7	5
1977	4	103	1977-04-13	9.8	0.1	5
1977	4	104	1977-04-14	0.1	1.3	8
1977	4	105	1977-04-15	0	0.8	8
1977	4	106	1977-04-16	0	0	4
1977	4	107	1977-04-17	1.1	-0.2	4
1977	4	108	1977-04-18	0.4	1.3	4
1977	4	109	1977-04-19	2.5	-0.5	4
1977	4	110	1977-04-20	0	-0.1	4
1977	4	111	1977-04-21	1.6	2.9	4
1977	4	112	1977-04-22	1.4	2.5	2
1977	4	113	1977-04-23	0	2.4	0
1977	4	114	1977-04-24	19.6	-0.5	0
1977	4	115	1977-04-25	1.3	1.2	0
1977	4	116	1977-04-26	0	3	0
1977	4	117	1977-04-27	2.1	4.7	0
1977	4	118	1977-04-28	0.5	4.9	0
1977	4	119	1977-04-29	0.7	6.2	0
1977	4	120	1977-04-30	0	5	0
1977	5	121	1977-05-01	0	7	0
1977	5	122	1977-05-02	0	3.9	0
1977	5	123	1977-05-03	0	5.2	0
1977	5	124	1977-05-04	0	6.9	0
1977	5	125	1977-05-05	0	9.1	0
1977	5	126	1977-05-06	5.1	12	0
1977	5	127	1977-05-07	0.2	4.4	0
1977	5	128	1977-05-08	0	5.1	0
1977	5	129	1977-05-09	1	6.1	0
1977	5	130	1977-05-10	3.9	5.8	0
1977	5	131	1977-05-11	2.2	6.1	0
1977	5	132	1977-05-12	2.7	8.5	0
1977	5	133	1977-05-13	1.7	11.6	0
1977	5	134	1977-05-14	6.9	9.5	0
1977	5	135	1977-05-15	7.9	10.4	0
1977	5	136	1977-05-16	8.1	9.1	0
1977	5	137	1977-05-17	5.7	6.1	0
1977	5	138	1977-05-18	0	6.9	0
1977	5	139	1977-05-19	0	6.7	0
1977	5	140	1977-05-20	0	8	0
1977	5	141	1977-05-21	0	8.1	0
1977	5	142	1977-05-22	0	10.2	0
1977	5	143	1977-05-23	0	9	0
1977	5	144	1977-05-24	0	6.4	0
1977	5	145	1977-05-25	0	5.1	0
1977	5	146	1977-05-26	0	6.5	0
1977	5	147	1977-05-27	0.1	9.8	0
1977	5	148	1977-05-28	0	6.4	0
1977	5	149	1977-05-29	1	3.3	0
1977	5	150	1977-05-30	1	3.6	0
1977	5	151	1977-05-31	0	6.4	0
1977	6	152	1977-06-01	2.6	6.4	0
1977	6	153	1977-06-02	0	8.8	0
1977	6	154	1977-06-03	4.4	11.1	0
1977	6	155	1977-06-04	4.2	8.7	0
1977	6	156	1977-06-05	0.1	9.3	0
1977	6	157	1977-06-06	0.1	13.8	0
1977	6	158	1977-06-07	0	12.2	0
1977	6	159	1977-06-08	0	12.5	0
1977	6	160	1977-06-09	0	13.7	0
1977	6	161	1977-06-10	0	14.4	0
1977	6	162	1977-06-11	0.2	19.7	0
1977	6	163	1977-06-12	0	16.3	0
1977	6	164	1977-06-13	0	19.6	0
1977	6	165	1977-06-14	0	21.7	0
1977	6	166	1977-06-15	0	23.3	0
1977	6	167	1977-06-16	0	16.1	0
1977	6	168	1977-06-17	0	16.2	0
1977	6	169	1977-06-18	0	17.8	0
1977	6	170	1977-06-19	0.2	16.7	0
1977	6	171	1977-06-20	0.1	8.7	0
1977	6	172	1977-06-21	0.4	8.6	0
1977	6	173	1977-06-22	0	8.9	0
1977	6	174	1977-06-23	0.6	10.1	0
1977	6	175	1977-06-24	1.3	9	0
1977	6	176	1977-06-25	0	9.2	0
1977	6	177	1977-06-26	0	11.9	0
1977	6	178	1977-06-27	0	13.3	0
1977	6	179	1977-06-28	0.6	11.6	0
1977	6	180	1977-06-29	0.4	12.3	0
1977	6	181	1977-06-30	20.7	14.9	0
1977	7	182	1977-07-01	0	14.4	0
1977	7	183	1977-07-02	0.5	15.2	0
1977	7	184	1977-07-03	6.9	17.5	0
1977	7	185	1977-07-04	43.2	18.9	0
1977	7	186	1977-07-05	0	19	0
1977	7	187	1977-07-06	0	16.4	0
1977	7	188	1977-07-07	0	16.9	0
1977	7	189	1977-07-08	0	18.2	0
1977	7	190	1977-07-09	0.2	19.8	0
1977	7	191	1977-07-10	0	14.7	0
1977	7	192	1977-07-11	0.5	12.7	0
1977	7	193	1977-07-12	0	13.3	0
1977	7	194	1977-07-13	0	11.1	0
1977	7	195	1977-07-14	32.4	8	0
1977	7	196	1977-07-15	0.8	10.8	0
1977	7	197	1977-07-16	1	10.1	0
1977	7	198	1977-07-17	0.2	11	0
1977	7	199	1977-07-18	10.7	11.1	0
1977	7	200	1977-07-19	10.1	12.6	0
1977	7	201	1977-07-20	0	13.6	0
1977	7	202	1977-07-21	5.5	13.3	0
1977	7	203	1977-07-22	1.2	13.2	0
1977	7	204	1977-07-23	0.1	13.5	0
1977	7	205	1977-07-24	1.3	12.8	0
1977	7	206	1977-07-25	6.5	13.5	0
1977	7	207	1977-07-26	2.8	14.8	0
1977	7	208	1977-07-27	0	14.9	0
1977	7	209	1977-07-28	0	12.8	0
1977	7	210	1977-07-29	0	14.6	0
1977	7	211	1977-07-30	0	15.5	0
1977	7	212	1977-07-31	0	16.6	0
1977	8	213	1977-08-01	0	16.3	0
1977	8	214	1977-08-02	0	15.1	0
1977	8	215	1977-08-03	0	15.1	0
1977	8	216	1977-08-04	0	17.3	0
1977	8	217	1977-08-05	10.5	20.9	0
1977	8	218	1977-08-06	1	17.3	0
1977	8	219	1977-08-07	0	12.2	0
1977	8	220	1977-08-08	0	12.8	0
1977	8	221	1977-08-09	1.6	15.2	0
1977	8	222	1977-08-10	2.5	16.3	0
1977	8	223	1977-08-11	0.6	15	0
1977	8	224	1977-08-12	1.4	13.1	0
1977	8	225	1977-08-13	0	13.9	0
1977	8	226	1977-08-14	1.7	11.7	0
1977	8	227	1977-08-15	0	11.4	0
1977	8	228	1977-08-16	0.7	10.3	0
1977	8	229	1977-08-17	0	9.3	0
1977	8	230	1977-08-18	0.5	8.5	0
1977	8	231	1977-08-19	0	8.8	0
1977	8	232	1977-08-20	0.4	8.6	0
1977	8	233	1977-08-21	0	8	0
1977	8	234	1977-08-22	0.6	8.5	0
1977	8	235	1977-08-23	12.9	10.1	0
1977	8	236	1977-08-24	0.2	9.6	0
1977	8	237	1977-08-25	0	8.6	0
1977	8	238	1977-08-26	1.6	10.5	0
1977	8	239	1977-08-27	0.1	15.1	0
1977	8	240	1977-08-28	0	9.7	0
1977	8	241	1977-08-29	0	9.3	0
1977	8	242	1977-08-30	0	14.2	0
1977	8	243	1977-08-31	0.3	14	0
1977	9	244	1977-09-01	0	14.1	0
1977	9	245	1977-09-02	0	15	0
1977	9	246	1977-09-03	2	14.8	0
1977	9	247	1977-09-04	0	12.8	0
1977	9	248	1977-09-05	1.9	10.5	0
1977	9	249	1977-09-06	13.4	11.8	0
1977	9	250	1977-09-07	20.8	9.4	0
1977	9	251	1977-09-08	0	7.1	0
1977	9	252	1977-09-09	5.3	6.1	0
1977	9	253	1977-09-10	0	6.1	0
1977	9	254	1977-09-11	7.6	4.2	0
1977	9	255	1977-09-12	0.4	4.2	0
1977	9	256	1977-09-13	0	5.8	0
1977	9	257	1977-09-14	1.1	4	0
1977	9	258	1977-09-15	0.8	4.4	0
1977	9	259	1977-09-16	0.8	4.6	0
1977	9	260	1977-09-17	0.4	4.9	0
1977	9	261	1977-09-18	0	4.1	0
1977	9	262	1977-09-19	0	8.7	0
1977	9	263	1977-09-20	0	9.6	0
1977	9	264	1977-09-21	0.1	10.1	0
1977	9	265	1977-09-22	0	4.1	0
1977	9	266	1977-09-23	0.1	1.7	0
1977	9	267	1977-09-24	1.5	2.4	0
1977	9	268	1977-09-25	0.2	5.2	0
1977	9	269	1977-09-26	0.1	7.1	0
1977	9	270	1977-09-27	0	8	0
1977	9	271	1977-09-28	0.9	7.2	0
1977	9	272	1977-09-29	7	7	0
1977	9	273	1977-09-30	10.7	5	0
1977	10	274	1977-10-01	0.3	2.8	0
1977	10	275	1977-10-02	0.9	1.3	0
1977	10	276	1977-10-03	0.1	0.1	1
1977	10	277	1977-10-04	0.4	1.1	0
1977	10	278	1977-10-05	3.3	1.7	0
1977	10	279	1977-10-06	1.2	0.5	4
1977	10	280	1977-10-07	0.1	-0.2	5
1977	10	281	1977-10-08	0	-1.1	2
1977	10	282	1977-10-09	0	2.1	2
1977	10	283	1977-10-10	1.9	7.4	0
1977	10	284	1977-10-11	10.5	8.8	0
1977	10	285	1977-10-12	0.1	4.9	0
1977	10	286	1977-10-13	3.1	4.3	0
1977	10	287	1977-10-14	0	-2.6	0
1977	10	288	1977-10-15	0.8	0.2	0
1977	10	289	1977-10-16	2.7	1.8	0
1977	10	290	1977-10-17	2.1	5.4	0
1977	10	291	1977-10-18	0.1	8.4	0
1977	10	292	1977-10-19	0	1	0
1977	10	293	1977-10-20	0.8	0	0
1977	10	294	1977-10-21	1.5	6.1	0
1977	10	295	1977-10-22	0	7.1	0
1977	10	296	1977-10-23	0.3	4.3	0
1977	10	297	1977-10-24	6	8.7	0
1977	10	298	1977-10-25	5.7	6.3	0
1977	10	299	1977-10-26	0.3	6.1	0
1977	10	300	1977-10-27	0	3.1	0
1977	10	301	1977-10-28	2.1	7.3	0
1977	10	302	1977-10-29	3.8	5.1	0
1977	10	303	1977-10-30	0	2	0
1977	10	304	1977-10-31	0	8.2	0
1977	11	305	1977-11-01	0	7.8	0
1977	11	306	1977-11-02	0	6	0
1977	11	307	1977-11-03	0	2.5	0
1977	11	308	1977-11-04	2.1	2.1	0
1977	11	309	1977-11-05	0	4.5	0
1977	11	310	1977-11-06	3	3.4	0
1977	11	311	1977-11-07	0.2	6.3	0
1977	11	312	1977-11-08	1.9	5.9	0
1977	11	313	1977-11-09	0	2.2	0
1977	11	314	1977-11-10	0.1	1.2	0
1977	11	315	1977-11-11	2.8	2.5	0
1977	11	316	1977-11-12	6.1	4.8	0
1977	11	317	1977-11-13	2.3	3.1	0
1977	11	318	1977-11-14	0	1.6	0
1977	11	319	1977-11-15	0.5	2	0
1977	11	320	1977-11-16	0.8	0	0
1977	11	321	1977-11-17	0	-2.3	1
1977	11	322	1977-11-18	1.7	-2.6	1
1977	11	323	1977-11-19	0.1	-4.2	2
1977	11	324	1977-11-20	0	-6.7	2
1977	11	325	1977-11-21	2.5	-3.3	2
1977	11	326	1977-11-22	0.1	-1.3	4
1977	11	327	1977-11-23	0.6	-4.3	4
1977	11	328	1977-11-24	2	-3.9	5
1977	11	329	1977-11-25	2.2	-2.1	5
1977	11	330	1977-11-26	0	-5	6
1977	11	331	1977-11-27	0.3	-13	6
1977	11	332	1977-11-28	1.1	-7	7
1977	11	333	1977-11-29	0.7	-3.8	8
1977	11	334	1977-11-30	0.1	-3.6	8
1977	12	335	1977-12-01	0.3	-1	8
1977	12	336	1977-12-02	0	-3.2	8
1977	12	337	1977-12-03	0	-11.2	8
1977	12	338	1977-12-04	0	-8.7	8
1977	12	339	1977-12-05	0	-4.1	8
1977	12	340	1977-12-06	0	-4.3	8
1977	12	341	1977-12-07	0	-8.2	8
1977	12	342	1977-12-08	0.1	-7	8
1977	12	343	1977-12-09	0.1	-8.7	8
1977	12	344	1977-12-10	0.1	-4.7	8
1977	12	345	1977-12-11	0.1	-3.1	8
1977	12	346	1977-12-12	0	-2.3	8
1977	12	347	1977-12-13	0	1.6	7
1977	12	348	1977-12-14	0	1.4	0
1977	12	349	1977-12-15	0	1.6	0
1977	12	350	1977-12-16	0	2.4	0
1977	12	351	1977-12-17	0	1.5	0
1977	12	352	1977-12-18	0	-0.8	0
1977	12	353	1977-12-19	0.1	-1.1	0
1977	12	354	1977-12-20	0.1	-1.4	0
1977	12	355	1977-12-21	0.1	-9.8	0
1977	12	356	1977-12-22	0.1	-10.9	0
1977	12	357	1977-12-23	1.8	-9.5	0
1977	12	358	1977-12-24	0.7	-2.6	2
1977	12	359	1977-12-25	2.8	-10.3	3
1977	12	360	1977-12-26	1	-10.8	4
1977	12	361	1977-12-27	0	-19.1	4
1977	12	362	1977-12-28	0	-25.8	4
1977	12	363	1977-12-29	0.1	-17.4	4
1977	12	364	1977-12-30	0.6	-9.3	4
1977	12	365	1977-12-31	0.5	-8.6	6
1978	1	1	1978-01-01	1.3	-10.2	7
1978	1	2	1978-01-02	0.6	-5.6	10
1978	1	3	1978-01-03	0.4	-16.2	13
1978	1	4	1978-01-04	0.2	-10.6	13
1978	1	5	1978-01-05	0	-23.9	13
1978	1	6	1978-01-06	0.1	-11.5	13
1978	1	7	1978-01-07	0.3	0.7	13
1978	1	8	1978-01-08	0	1.7	8
1978	1	9	1978-01-09	0	0.5	8
1978	1	10	1978-01-10	0.5	0.9	6
1978	1	11	1978-01-11	0	-1.8	6
1978	1	12	1978-01-12	0	-14.8	6
1978	1	13	1978-01-13	1	-12.6	6
1978	1	14	1978-01-14	0.1	-6.1	7
1978	1	15	1978-01-15	0	-1.9	8
1978	1	16	1978-01-16	0	0.8	7
1978	1	17	1978-01-17	0.1	1	5
1978	1	18	1978-01-18	1.4	0.4	5
1978	1	19	1978-01-19	0.1	-3.9	5
1978	1	20	1978-01-20	0	-2.1	5
1978	1	21	1978-01-21	0.1	-3.6	5
1978	1	22	1978-01-22	0.1	-3.4	5
1978	1	23	1978-01-23	0.3	-10.5	6
1978	1	24	1978-01-24	2.7	-7.1	7
1978	1	25	1978-01-25	1.1	-8.6	11
1978	1	26	1978-01-26	0	-17.5	12
1978	1	27	1978-01-27	0	-26.1	12
1978	1	28	1978-01-28	2.1	-18.8	12
1978	1	29	1978-01-29	0.5	-9.8	14
1978	1	30	1978-01-30	0.1	-2.3	14
1978	1	31	1978-01-31	0.1	-4.7	14
1978	2	32	1978-02-01	0.1	-7.3	14
1978	2	33	1978-02-02	0.1	-9	14
1978	2	34	1978-02-03	0	-9	15
1978	2	35	1978-02-04	0	-14.2	15
1978	2	36	1978-02-05	0	-17.9	15
1978	2	37	1978-02-06	0	-19.4	15
1978	2	38	1978-02-07	0.2	-17.8	15
1978	2	39	1978-02-08	0.1	-11.4	16
1978	2	40	1978-02-09	0.1	-17	16
1978	2	41	1978-02-10	0.1	-17.6	16
1978	2	42	1978-02-11	0.1	-14.9	16
1978	2	43	1978-02-12	0	-21.5	16
1978	2	44	1978-02-13	0	-21.3	16
1978	2	45	1978-02-14	0	-25.5	16
1978	2	46	1978-02-15	0	-30.1	16
1978	2	47	1978-02-16	0.1	-19.8	16
1978	2	48	1978-02-17	0	-19.1	16
1978	2	49	1978-02-18	0.2	-22	16
1978	2	50	1978-02-19	0	-14.7	16
1978	2	51	1978-02-20	0	-15.9	16
1978	2	52	1978-02-21	0.1	-15.3	16
1978	2	53	1978-02-22	0	-18.4	16
1978	2	54	1978-02-23	0	-19.3	16
1978	2	55	1978-02-24	1.3	-10.7	16
1978	2	56	1978-02-25	0.6	-2.3	17
1978	2	57	1978-02-26	0.1	-0.6	14
1978	2	58	1978-02-27	0	-1.4	13
1978	2	59	1978-02-28	0.1	-0.3	13
1978	3	60	1978-03-01	0	1.1	10
1978	3	61	1978-03-02	0.2	1	9
1978	3	62	1978-03-03	1.1	1.2	8
1978	3	63	1978-03-04	0.6	1	5
1978	3	64	1978-03-05	0.6	0.9	5
1978	3	65	1978-03-06	3.1	0.8	4
1978	3	66	1978-03-07	0	0.8	4
1978	3	67	1978-03-08	0	-2.1	0
1978	3	68	1978-03-09	0.1	-1.8	4
1978	3	69	1978-03-10	0.1	1.7	4
1978	3	70	1978-03-11	0	-2.5	3
1978	3	71	1978-03-12	0	-3.4	3
1978	3	72	1978-03-13	7.4	0.6	3
1978	3	73	1978-03-14	1.6	-5	6
1978	3	74	1978-03-15	0	-13.1	9
1978	3	75	1978-03-16	0	-15.2	9
1978	3	76	1978-03-17	0.2	-14.4	9
1978	3	77	1978-03-18	0	-11.5	9
1978	3	78	1978-03-19	0	-13.6	10
1978	3	79	1978-03-20	0	-15	10
1978	3	80	1978-03-21	0	-15.2	10
1978	3	81	1978-03-22	0.1	-12.8	10
1978	3	82	1978-03-23	0	-14	10
1978	3	83	1978-03-24	0	-6.3	11
1978	3	84	1978-03-25	0.5	0.3	12
1978	3	85	1978-03-26	0.3	1.5	12
1978	3	86	1978-03-27	0.5	1.4	9
1978	3	87	1978-03-28	2	1.9	5
1978	3	88	1978-03-29	4.8	1.9	3
1978	3	89	1978-03-30	0	3.6	0
1978	3	90	1978-03-31	0	3.2	0
1978	4	91	1978-04-01	0	2.8	0
1978	4	92	1978-04-02	0	-1.1	0
1978	4	93	1978-04-03	0	-0.9	0
1978	4	94	1978-04-04	0	-2.2	0
1978	4	95	1978-04-05	0	-2.4	0
1978	4	96	1978-04-06	0.1	1.5	0
1978	4	97	1978-04-07	0	1.9	0
1978	4	98	1978-04-08	0	0.3	0
1978	4	99	1978-04-09	0.3	1.9	0
1978	4	100	1978-04-10	0.6	1.3	1
1978	4	101	1978-04-11	0	2.7	0
1978	4	102	1978-04-12	1.5	3.2	0
1978	4	103	1978-04-13	0	2.2	0
1978	4	104	1978-04-14	0	3.1	0
1978	4	105	1978-04-15	0	2.6	0
1978	4	106	1978-04-16	1.8	1.4	0
1978	4	107	1978-04-17	3.5	0.2	0
1978	4	108	1978-04-18	0.7	0.3	1
1978	4	109	1978-04-19	1.5	-0.7	1
1978	4	110	1978-04-20	0	-0.4	0
1978	4	111	1978-04-21	0	3.5	0
1978	4	112	1978-04-22	0.9	2.9	0
1978	4	113	1978-04-23	0	2.6	0
1978	4	114	1978-04-24	0	-2.9	0
1978	4	115	1978-04-25	0	-1.7	0
1978	4	116	1978-04-26	0.1	-1.8	0
1978	4	117	1978-04-27	0	-0.5	0
1978	4	118	1978-04-28	0	0	0
1978	4	119	1978-04-29	0	-1.1	0
1978	4	120	1978-04-30	0	0.3	0
1978	5	121	1978-05-01	0.1	2.9	0
1978	5	122	1978-05-02	0	3.7	0
1978	5	123	1978-05-03	0	3.6	0
1978	5	124	1978-05-04	0	2.9	0
1978	5	125	1978-05-05	0.5	2.4	0
1978	5	126	1978-05-06	0	2.8	0
1978	5	127	1978-05-07	0	3.5	0
1978	5	128	1978-05-08	0	3.7	0
1978	5	129	1978-05-09	0	1.7	0
1978	5	130	1978-05-10	0	1.5	0
1978	5	131	1978-05-11	0	4.1	0
1978	5	132	1978-05-12	0	6.4	0
1978	5	133	1978-05-13	0	6.7	0
1978	5	134	1978-05-14	0.1	6.7	0
1978	5	135	1978-05-15	5.6	8.6	0
1978	5	136	1978-05-16	0	13.2	0
1978	5	137	1978-05-17	2	14.2	0
1978	5	138	1978-05-18	0	13	0
1978	5	139	1978-05-19	0	15	0
1978	5	140	1978-05-20	0.5	18.1	0
1978	5	141	1978-05-21	0	16.4	0
1978	5	142	1978-05-22	0	14	0
1978	5	143	1978-05-23	0	14.6	0
1978	5	144	1978-05-24	0	12.9	0
1978	5	145	1978-05-25	0	12.9	0
1978	5	146	1978-05-26	0	12.5	0
1978	5	147	1978-05-27	0	11.1	0
1978	5	148	1978-05-28	0	11.9	0
1978	5	149	1978-05-29	0.1	12.3	0
1978	5	150	1978-05-30	0	14.2	0
1978	5	151	1978-05-31	0	14	0
1978	6	152	1978-06-01	0	11.9	0
1978	6	153	1978-06-02	0	12.2	0
1978	6	154	1978-06-03	0	17.1	0
1978	6	155	1978-06-04	0	14	0
1978	6	156	1978-06-05	0	15.2	0
1978	6	157	1978-06-06	0	18.9	0
1978	6	158	1978-06-07	1.2	17.4	0
1978	6	159	1978-06-08	26.6	15	0
1978	6	160	1978-06-09	0.4	14.5	0
1978	6	161	1978-06-10	2.2	11.4	0
1978	6	162	1978-06-11	5.3	11.4	0
1978	6	163	1978-06-12	0	11.3	0
1978	6	164	1978-06-13	0.2	12.2	0
1978	6	165	1978-06-14	0	10.2	0
1978	6	166	1978-06-15	0.1	12.6	0
1978	6	167	1978-06-16	0	8.4	0
1978	6	168	1978-06-17	0	6.3	0
1978	6	169	1978-06-18	0	9	0
1978	6	170	1978-06-19	0	11.1	0
1978	6	171	1978-06-20	0	14.8	0
1978	6	172	1978-06-21	0	15.8	0
1978	6	173	1978-06-22	0	17.6	0
[truncated: 14,802 more rows]

## Sheet: long-term TRENDS I
year	precipitation (January - December)	temperature (January - December)	snow depth (January - December)
1973	1.22247	3.0337	6.12877
1974	1.69288	4.55315	10.6493
1975	1.00767	4.6189	1.26301
1976	1.03005	1.64699	5.32787
1977	1.50575	2.76849	9.78356
1978	0.951507	1.68027	3.18904
1979	1.31397	2.87644	6.59726
1980	0.974044	2.22022	8.97541
1981	1.58055	2.23753	10.5288
1982	1.3537	2.88932	10.9863
1983	1.5737	3.30575	7.83288
1984	1.31803	3.77459	16.3443
1985	1.23616	0.76	6.4137
1986	1.54301	2.47425	9.87123
1987	1.48658	0.865753	10.7096
1988	1.46284	3.36803	16.4426
1989	1.5537	4.9674	3.43288
1990	1.35205	4.48164	3.83562
1991	1.42384	4.08274	1.97808
1992	1.53852	4.0918	5.56284
1993	1.32712	3.57397	2.03288
1994	1.05151	3.14548	6.25205
1995	1.25068	3.94274	3.27671
1996	1.33306	2.91995	8.00546
1997	1.23945	4.04986	5.6274
1998	1.68027	3.20438	3.47945
1999	1.23014	3.93123	7.86301
2000	1.59508	5.17978	5.31694
2001	1.33699	3.40959	9.02466
2002	1.28027	3.96603	9.5726
2003	1.40959	3.9274	10.0438
2004	1.60683	4.38962	4.31967
2005	1.47808	4.8411	3.96712
2006	1.2874	4.88384	8.74795
2007	1.50164	4.74904	4.49863
2008	1.55082	5.07404	2.55738
2009	1.24959	3.9863	6.66849
2010	1.58822	2.27836	13.3342
2011	1.93753	5.14219	12.9753
2012	1.78443	3.42896	7.3224
2013	1.35616	4.9674	9.51233
2014	1.58575	5.50986	0.857534
2015	1.82712	5.7274	5.11233
2016	1.58497	4.44344	3.4071
2017	1.33178	4.45534	3.71507
2018	1.00384	4.82712	11.3452

## Sheet: long-term TRENDS II
year	precipitation (January - March)	temperature (January - March)	snow depth (January - March)
1973	0.658889	-3.10556	5.46667
1974	0.814444	-3.03111	37.0222
1975	0.465556	-2.41	2.46667
1976	0.573626	-9.61758	17.1868
1977	0.921111	-6.26222	35.9556
1978	0.441111	-8.49222	10.1556
1979	0.471111	-8.43778	23.3222
1980	0.328571	-9.67473	24.1319
1981	0.748889	-8.44889	28.7111
1982	0.426667	-8.24222	40.6778
1983	1.03444	-6.51778	23.2444
1984	0.950549	-7.11099	57.989
1985	0.792222	-13.4589	12.4333
1986	0.514444	-8.82778	36.8444
1987	1.04778	-13.1889	29.0111
1988	1.15714	-5.49341	51.6923
1989	1.57111	-1.00778	8.08889
1990	1.3	-2.60333	12.7
1991	0.764444	-5.63333	6.78889
1992	1.15495	-2.19011	13.8462
1993	0.776667	-2.86889	4.48889
1994	0.585556	-8.53222	20.9778
1995	1.06556	-2.50889	5.4
1996	0.46044	-7.52747	22.9121
1997	0.873333	-4.84444	19.4889
1998	1.35778	-5.73333	9.82222
1999	0.991111	-6.94778	21.9444
2000	1.11319	-4.45604	18.3297
2001	0.874444	-7.26222	27.1222
2002	1.05111	-3.96667	21.8778
2003	0.721111	-6.84333	36.5333
2004	0.697802	-5.03956	13.6703
2005	0.733333	-5.01889	10.7667
2006	0.596667	-7.96222	23.5778
2007	1.24222	-5.67333	17.1222
2008	1.22527	-2.11978	7.82418
2009	0.87	-5.58444	21.7222
2010	1.02111	-10.2444	43.6111
2011	1.04	-8.06	48.6667
2012	0.817582	-5.85714	22.7363
2013	0.611111	-6.43333	30.9778
2014	0.696667	-2.83111	2.95556
2015	1.36333	-1.79778	20.1889
2016	0.898901	-5.34066	10.6484
2017	0.862222	-3.10889	10.8444
2018	0.565556	-7.72111	37.4556

## Sheet: long-term TRENDS III
year	precipitation (October - March)	temperature (October - March)	snow depth (October - March)
1974	0.891209	-4.20549	27.8187
1975	1.13846	-0.895604	2.43407
1976	0.682514	-4.9153	9.6776
1977	0.954396	-4.41703	18.6264
1978	0.701099	-4.69615	6.17033
1979	0.621978	-6.29835	12.8901
1980	0.936612	-5.5388	13.5956
1981	1.13407	-5.79286	19.5879
1982	1.16538	-5.46648	25.2582
1983	1.23352	-2.94286	12.2198
1984	1.39071	-4.76066	32.5082
1985	0.974725	-6.48132	6.9011
1986	0.904396	-5.92857	21.5824
1987	1.40495	-7.34945	15.8626
1988	1.02623	-3.5153	31.9508
1989	1.17747	-2.29835	7.82418
1990	1.22198	-2.29011	9.16484
1991	0.787912	-3.10275	4.28022
1992	1.21803	-0.402186	7.48087
1993	1.06374	-2.64615	5.97253
1994	1.02692	-5.3011	12.2143
1995	1.22363	-1.42198	4.09341
1996	0.637705	-5.10109	14.0984
1997	1.36209	-2.78956	12.9451
1998	1.22582	-3.5022	6.42857
1999	1.25	-4.26154	12.7198
2000	1.57104	-2.12568	13.8525
2001	1.38132	-1.91484	14.1758
2002	1.09176	-2.93956	14.6703
2003	0.741758	-6.11374	26.3571
2004	1.14098	-2.62022	8.14754
2005	0.960989	-2.52143	7.11538
2006	0.993956	-3.47527	14.2473
2007	1.87967	-1.63132	9.52747
2008	1.29945	-0.14153	4.40437
2009	1.32912	-1.90604	11.8297
2010	1.25495	-5.83187	23
2011	1.15989	-6.34121	27.978
2012	0.984153	-1.33716	11.5683
2013	1.36044	-4.03022	18.4396
2014	1.31538	-0.447253	2.18132
2015	1.66099	-0.456044	10.2418
2016	1.19508	-1.40164	5.55191
2017	0.9	-1.8011	6.75824
2018	1.02363	-3.20824	20.2912

## Sheet: long-term TRENDS IV
year	precipitation (April - June)	temperature (April - June)
1974	0.954945	7.37033
1975	1.18462	8.06484
1976	0.942857	7.61978
1977	1.57363	6.78022
1978	0.87033	7.85385
1979	0.782418	8.53736
1980	0.901099	8.80769
1981	1.12747	7.68352
1982	1.66813	6.29231
1983	1.63516	9.14396
1984	0.93956	9.65165
1985	0.963736	6.47692
1986	1.06044	9.16593
1987	1.4033	7.11538
1988	1.37143	8.44176
1989	1.25055	9.72308
1990	1.22418	8.6022
1991	2.05714	7.30659
1992	0.457143	8.44396
1993	1.0033	8.23407
1994	1.16484	7.61429
1995	1.23846	8.45055
1996	1.28022	7.54945
1997	1.13956	7.46154
1998	1.63626	7.31758
1999	0.726374	9.26044
2000	1.38571	9.18352
2001	1.93626	8.47582
2002	1.34286	10.4758
2003	1.44396	8.03516
2004	1.45495	8.79011
2005	1.03956	8.7956
2006	1.29121	9.32747
2007	1.22637	9.1
2008	1.30549	8.76264
2009	1.25714	9.13846
2010	1.51868	9.0989
2011	1.4044	10.2308
2012	2.00659	7.72967
2013	1.45714	10.3835
2014	0.767033	8.76264
2015	1.98791	8.34725
2016	1.96813	9.74835
2017	1.2	6.88132
2018	1.14725	9.9033

## Sheet: Model (i)
Model (i) - Number of nests/100 nest boxes	AIC	BIC	Delta AIC	Delta BIC
year autumn prey abundance temperature (October-March)	76.8227	78.5362	0	0
year autumn prey abundance	77.1837	78.9214	0.361053	0.385151
year autumn prey abundance autumn prey abundance*temperature (October-March)	78.282	79.9956	1.45936	1.45936
year autumn prey abundance*temperature (October-March)	81.9434	83.6811	5.12074	5.14484
year spring prey abundance temperature (October-March)	91.5784	93.3161	14.7557	14.7798
year spring prey abundance spring prey abundance*temperature (October-March)	91.9611	93.6988	15.1384	15.1625
year spring prey abundance*temperature (October-March)	93.9044	95.6656	17.0817	17.1293
year spring prey abundance	94.2949	96.0561	17.4723	17.5199
Log-transformed:
autumn and spring prey abundances and weather variables
Biological explanations:
autumn and/or spring prey abundance - the higher prey abundance the more nesting attempt could be expected
temperature (October-March) - the lower temperatures (October-March; or no temperatures around zero) the better overwinter survival of small mammals could be expected, and thus better conditions for nesting at the beginning of spring for TO's

## Sheet: Model (ii)
Model (ii) - Clutch size	AIC	BIC	Delta AIC	Delta BIC
year laying date spring prey abundance snow cover (October-March)	-999.799	-991.431	0	0
year laying date spring prey abundance	-958.76	-950.391	41.0398	41.0398
year laying date female BCI spring prey abundance snow cover (October-March)	-848.67	-840.395	151.129	151.037
year laying date female age spring prey abundance snow cover (October-March)	-847.169	-838.867	152.631	152.564
year spring prey abundance snow cover (October-March)	-823.19	-814.752	176.61	176.679
year laying date autumn prey abundance snow cover (October-March)	-822.2	-813.831	177.6	177.6
year laying date female BCI spring prey abundance	-817.308	-809.032	182.492	182.399
year spring prey abundance	-809.175	-800.738	190.625	190.694
year laying date female age spring prey abundance	-802.333	-794.032	197.467	197.4
year laying date autumn prey abundance	-775.122	-766.754	224.677	224.677
year laying date male age spring prey abundance snow cover (October-March)	-748.768	-740.599	251.032	250.832
year laying date male BCI spring prey abundance snow cover (October-March)	-741.441	-733.277	258.358	258.155
year laying date male age spring prey abundance	-723.891	-715.722	275.909	275.709
year laying date female age autumn prey abundance snow cover (October-March)	-721.595	-713.294	278.204	278.137
year laying date male age female age spring prey abundance snow cover (October-March)	-718.737	-710.591	281.063	280.84
year laying date female BCI male age spring prey abundance snow cover (October-March)	-715.223	-707.077	284.576	284.354
year laying date male BCI spring prey abundance	-715.197	-707.033	284.602	284.398
year laying date female BCI autumn prey abundance snow cover (October-March)	-709.457	-701.182	290.342	290.249
year laying date female BCI male BCI spring prey abundance snow cover (October-March)	-707.895	-699.754	291.904	291.678
year female BCI spring prey abundance snow cover (October-March)	-703.029	-694.732	296.77	296.699
year female BCI spring prey abundance	-701.713	-693.416	298.086	298.015
year laying date female BCI male age spring prey abundance	-696.123	-692.05	303.677	299.381
year laying date male age female age spring prey abundance	-692.161	-688.088	307.639	303.343
year laying date female BCI male BCI spring prey abundance	-687.465	-683.394	312.334	308.037
year female age spring prey abundance snow cover (October-March)	-686.215	-677.885	313.584	313.547
year female age spring prey abundance	-677.168	-668.837	322.632	322.594
year laying date female BCI autumn prey abundance	-674.783	-666.508	325.016	324.923
year laying date female age autumn prey abundance	-670.718	-662.417	329.082	329.014
year autumn prey abundance snow cover (October-March)	-656.889	-648.452	342.911	342.979
year autumn prey abundance	-645.925	-637.488	353.874	353.943
year male age spring prey abundance	-630.697	-622.515	369.102	368.916
year male age spring prey abundance snow cover (October-March)	-629.05	-620.867	370.75	370.564
year male BCI spring prey abundance	-623.74	-615.562	376.059	375.869
year male BCI spring prey abundance snow cover (October-March)	-622.438	-614.259	377.362	377.172
year laying date male age autumn prey abundance snow cover (October-March)	-616.777	-608.608	383.023	382.823
year laying date male BCI autumn prey abundance snow cover (October-March)	-613.934	-605.77	385.865	385.661
year female BCI male age spring prey abundance	-603.815	-599.74	395.984	391.691
year laying date male age female age autumn prey abundance snow cover (October-March)	-602.663	-594.517	397.136	396.914
year female BCI male age spring prey abundance snow cover (October-March)	-598.453	-590.302	401.347	401.129
year male age female age spring prey abundance	-597.767	-593.69	402.032	397.741
year male age female age spring prey abundance snow cover (October-March)	-595.587	-587.431	404.213	404
year laying date female BCI male age autumn prey abundance snow cover (October-March)	-595.431	-591.358	404.369	400.074
year female BCI male BCI spring prey abundance	-594.024	-585.878	405.775	405.553
year laying date female BCI male BCI autumn prey abundance snow cover (October-March)	-592.678	-588.607	407.122	402.824
year female BCI male BCI spring prey abundance snow cover (October-March)	-591.03	-582.884	408.769	408.547
year laying date male age autumn prey abundance	-581.922	-577.838	417.877	413.594
year female BCI autumn prey abundance snow cover (October-March)	-580.698	-572.401	419.101	419.03
year female BCI autumn prey abundance	-579.676	-571.38	420.123	420.052
year laying date male BCI autumn prey abundance	-578.982	-574.9	420.818	416.531
year female age autumn prey abundance snow cover (October-March)	-577.4	-569.069	422.4	422.362
year female age autumn prey abundance	-567.898	-563.733	431.901	427.698
year laying date male age female age autumn prey abundance	-564.354	-560.281	435.445	431.15
year laying date female BCI male age autumn prey abundance	-561.928	-557.855	437.872	433.576
year laying date female BCI male BCI autumn prey abundance	-559.066	-554.995	440.733	436.436
year male age autumn prey abundance snow cover (October-March)	-502.175	-493.993	497.624	497.438
year male BCI autumn prey abundance snow cover (October-March)	-501.486	-493.308	498.313	498.123
year male age autumn prey abundance	-498.34	-490.158	501.459	501.273
year male BCI autumn prey abundance	-497.812	-489.634	501.988	501.798
year male age female age autumn prey abundance snow cover (October-March)	-493.638	-485.483	506.162	505.949
year female BCI male age autumn prey abundance snow cover (October-March)	-489.497	-485.422	510.303	506.01
year male age female age autumn prey abundance	-488.901	-484.824	510.898	506.608
year female BCI male BCI autumn prey abundance snow cover (October-March)	-488.19	-484.117	511.609	507.314
year female BCI male age autumn prey abundance	-487.035	-482.959	512.765	508.472
year female BCI male BCI autumn prey abundance	-485.837	-481.764	513.963	509.667
Log-transformed:
autumn and spring prey abundances and weather variables
Biological explanations:
autumn and/or spring prey abundance - the higher prey abundance the more eggs in nests could be expected
laying date - the sooner start of breeding the more eggs are laid (shown in many birds of prey including TO's)
male BCI - the better body condition of a male the bigger clutch could be expected
female BCI - the better body condition of a female the bigger clutch could be expected
male age - the older males (in our case older than two years) should be more experienced and it could be expected they are able to care for bigger clutches
female age - the older females (in our case older than two years) should be more experienced and it could be expected they are able to care for bigger clutches
snow cover (October-March) - the higher snow cover (October-March) the better overwinter conditions for small mammal survival could be expected, and thus better conditions for nesting at the beginning of spring for TO's including more numerous clutch sizes

## Sheet: Model (iii)
Model (iii) - Number of fledglings per initiated breeding attempt	AIC	BIC	Delta AIC	Delta BIC
year spring prey abundance precipitation (April-June) temperature (April-June)	108.37	110.084	0	0
year spring prey abundance temperature (April-June)	109.691	111.428	1.321	1.344
year spring prey abundance precipitation (April-June)	112.603	114.341	4.233	4.257
year spring prey abundance	113.858	115.62	5.488	5.536
year spring prey abundance precipitation (April-June)*temperature (April-June)	114.875	116.612	6.505	6.528
year precipitation (April-June) temperature (April-June)	136.285	138.023	27.915	27.939
year temperature (April-June)	138.552	140.313	30.182	30.229
year precipitation (April-June)	140.987	142.748	32.617	32.664
year	143.144	144.928	34.774	34.844
year precipitation (April-June)*temperature (April-June)	143.229	144.99	34.859	34.906
Log-transformed:
spring prey abundances and weather variables
Biological explanations:
spring prey abundance - the higher spring prey abundance the more raised fledglings could be expected
temperature (April-June) - the higher temperatures (April-June) the better conditions for small mammal reproduction could be expected, and thus better conditions for nesting and raising chicks for TO's
precipitation (April-June) - the higher precipitation (April-June) the better conditions for small mammal reproduction could be expected, and thus better conditions for nesting and raising chicks for TO's

[truncated: 1 more sheets: Model (iv)]
